# Supplementary material for: In Silico Genomic Analysis of Antibiotic Resistance Genes Carried by Mobile Genetic Elements in Pseudomonas aeruginosa
Source: Int J Mol Sci. 2026 Jul 1;27(13):5938. doi: 10.3390/ijms27135938 (PMC13362518; doi:10.3390/ijms27135938)
Supplement: Supplementary file 1 [file ijms-27-05938-s001.zip]

Archive with 9 entries (8 files):
- Supplementary Files v2/
- __MACOSX/._Supplementary Files v2
- Supplementary Files v2/.DS_Store
- __MACOSX/Supplementary Files v2/._.DS_Store
- Supplementary Files v2/Supplementary Tables S1 to S10.20260616.xlsx
- __MACOSX/Supplementary Files v2/._Supplementary Tables S1 to S10.20260616.xlsx
- Supplementary Files v2/Supplementary Figure S2.pdf
- Supplementary Files v2/Supplementary Figure S1.pdf
- __MACOSX/Supplementary Files v2/._Supplementary Figure S1.pdf
