# Supplementary material for: In Silico Genomic Analysis of Antibiotic Resistance Genes Carried by Mobile Genetic Elements in Pseudomonas aeruginosa
Source: Int J Mol Sci. 2026 Jul 1;27(13):5938. doi: 10.3390/ijms27135938 (PMC13362518; doi:10.3390/ijms27135938)
Supplement: Supplementary file 1 [file ijms-27-05938-s001.zip › Supplementary Files v2/Supplementary Tables S1 to S10.20260616.xlsx]

## Sheet: S1_Genomes_in_this_study
genome_id	ncbi_organism_name	MLST	gtdb_taxonomy	ncbi_country	ncbi_lat_lon	ncbi_isolation_source	isolation_category	ncbi_date	ncbi_seq_rel_date
GCF_003630485.1	Pseudomonas aeruginosa	1094	d__Bacteria;p__Pseudomonadota;c__Gammaproteobacteria;o__Pseudomonadales;f__Pseudomonadaceae;g__Pseudomonas;s__Pseudomonas aeruginosa	Estonia	58.3632291 N 26.6818143 E	milk	unknown	2018-10-11	2018-10-11
GCF_022555835.1	Pseudomonas aeruginosa	3767	d__Bacteria;p__Pseudomonadota;c__Gammaproteobacteria;o__Pseudomonadales;f__Pseudomonadaceae;g__Pseudomonas;s__Pseudomonas aeruginosa	Russia: Moscow	none	none	unknown	2022-03-12	2022-03-12
GCF_037170225.1	Pseudomonas aeruginosa	-	d__Bacteria;p__Pseudomonadota;c__Gammaproteobacteria;o__Pseudomonadales;f__Pseudomonadaceae;g__Pseudomonas;s__Pseudomonas aeruginosa	none	none	none	unknown	2024-03-14	2024-03-14
GCF_037166445.1	Pseudomonas aeruginosa	252	d__Bacteria;p__Pseudomonadota;c__Gammaproteobacteria;o__Pseudomonadales;f__Pseudomonadaceae;g__Pseudomonas;s__Pseudomonas aeruginosa	none	none	none	unknown	2024-03-14	2024-03-14
GCF_001077475.1	Pseudomonas aeruginosa	-	d__Bacteria;p__Pseudomonadota;c__Gammaproteobacteria;o__Pseudomonadales;f__Pseudomonadaceae;g__Pseudomonas;s__Pseudomonas aeruginosa	China: Hangzhou	none	none	unknown	2015-07-13	2015-07-13
GCF_036037765.1	Pseudomonas aeruginosa	769	d__Bacteria;p__Pseudomonadota;c__Gammaproteobacteria;o__Pseudomonadales;f__Pseudomonadaceae;g__Pseudomonas;s__Pseudomonas aeruginosa	none	none	none	unknown	2024-01-24	2024-01-24
GCF_023806145.1	Pseudomonas aeruginosa	277	d__Bacteria;p__Pseudomonadota;c__Gammaproteobacteria;o__Pseudomonadales;f__Pseudomonadaceae;g__Pseudomonas;s__Pseudomonas aeruginosa	China:Shanghai	none	sputum	clinical isolates	2022-06-19	2022-06-19
GCF_023756785.1	Pseudomonas aeruginosa	274	d__Bacteria;p__Pseudomonadota;c__Gammaproteobacteria;o__Pseudomonadales;f__Pseudomonadaceae;g__Pseudomonas;s__Pseudomonas aeruginosa	China	none	bile	clinical isolates	2022-06-17	2022-06-17
GCF_001181245.1	Pseudomonas aeruginosa	111	d__Bacteria;p__Pseudomonadota;c__Gammaproteobacteria;o__Pseudomonadales;f__Pseudomonadaceae;g__Pseudomonas;s__Pseudomonas aeruginosa	none	none	none	unknown	2015-07-07	2015-07-07
GCF_033797825.1	Pseudomonas aeruginosa	274	d__Bacteria;p__Pseudomonadota;c__Gammaproteobacteria;o__Pseudomonadales;f__Pseudomonadaceae;g__Pseudomonas;s__Pseudomonas aeruginosa	none	none	none	unknown	2023-11-17	2023-11-17
GCF_000291745.1	Pseudomonas aeruginosa NCMG1179	1285	d__Bacteria;p__Pseudomonadota;c__Gammaproteobacteria;o__Pseudomonadales;f__Pseudomonadaceae;g__Pseudomonas;s__Pseudomonas aeruginosa	none	none	none	unknown	2011-09-09	2011-09-09
GCF_026623265.1	Pseudomonas aeruginosa	527	d__Bacteria;p__Pseudomonadota;c__Gammaproteobacteria;o__Pseudomonadales;f__Pseudomonadaceae;g__Pseudomonas;s__Pseudomonas aeruginosa	China: Wenzhou	27.92 N 120.71 E	sputum	clinical isolates	2022-12-03	2022-12-03
GCF_900144295.1	Pseudomonas aeruginosa	1822	d__Bacteria;p__Pseudomonadota;c__Gammaproteobacteria;o__Pseudomonadales;f__Pseudomonadaceae;g__Pseudomonas;s__Pseudomonas aeruginosa	none	none	none	unknown	2016-12-10	2016-12-10
GCA_900636635.1	Pseudomonas fluorescens	800	d__Bacteria;p__Pseudomonadota;c__Gammaproteobacteria;o__Pseudomonadales;f__Pseudomonadaceae;g__Pseudomonas;s__Pseudomonas aeruginosa	none	none	Respiratory Tract	clinical isolates	2018-12-20	2018-12-20
GCF_013912935.1	Pseudomonas aeruginosa	3246	d__Bacteria;p__Pseudomonadota;c__Gammaproteobacteria;o__Pseudomonadales;f__Pseudomonadaceae;g__Pseudomonas;s__Pseudomonas aeruginosa	France: Lille	50.38 N 3.03 E	trachea	clinical isolates	2020-07-29	2020-07-29
GCF_037118485.1	Pseudomonas aeruginosa	111	d__Bacteria;p__Pseudomonadota;c__Gammaproteobacteria;o__Pseudomonadales;f__Pseudomonadaceae;g__Pseudomonas;s__Pseudomonas aeruginosa	none	none	none	unknown	2024-03-12	2024-03-12
GCF_039650115.1	Pseudomonas aeruginosa	235	d__Bacteria;p__Pseudomonadota;c__Gammaproteobacteria;o__Pseudomonadales;f__Pseudomonadaceae;g__Pseudomonas;s__Pseudomonas aeruginosa	none	none	none	unknown	2024-05-15	2024-05-15
GCF_040187045.1	Pseudomonas aeruginosa	1203	d__Bacteria;p__Pseudomonadota;c__Gammaproteobacteria;o__Pseudomonadales;f__Pseudomonadaceae;g__Pseudomonas;s__Pseudomonas aeruginosa	none	none	none	unknown	2024-06-14	2024-06-14
GCF_002312645.1	Pseudomonas aeruginosa	2503	d__Bacteria;p__Pseudomonadota;c__Gammaproteobacteria;o__Pseudomonadales;f__Pseudomonadaceae;g__Pseudomonas;s__Pseudomonas aeruginosa	Canada: Montreal	none	Dental unit waterline	environmental isolates	2017-09-19	2017-09-19
GCF_003839105.1	Pseudomonas aeruginosa	-	d__Bacteria;p__Pseudomonadota;c__Gammaproteobacteria;o__Pseudomonadales;f__Pseudomonadaceae;g__Pseudomonas;s__Pseudomonas aeruginosa	Australia: Brisbane	none	wound	clinical isolates	2018-11-26	2018-11-26
GCF_036233315.1	Pseudomonas aeruginosa	308	d__Bacteria;p__Pseudomonadota;c__Gammaproteobacteria;o__Pseudomonadales;f__Pseudomonadaceae;g__Pseudomonas;s__Pseudomonas aeruginosa	none	none	none	unknown	2024-01-26	2024-01-26
GCF_900147135.1	Pseudomonas aeruginosa	4152	d__Bacteria;p__Pseudomonadota;c__Gammaproteobacteria;o__Pseudomonadales;f__Pseudomonadaceae;g__Pseudomonas;s__Pseudomonas aeruginosa	none	none	none	unknown	2016-12-10	2016-12-10
GCF_929615065.1	Pseudomonas aeruginosa	235	d__Bacteria;p__Pseudomonadota;c__Gammaproteobacteria;o__Pseudomonadales;f__Pseudomonadaceae;g__Pseudomonas;s__Pseudomonas aeruginosa	none	none	screen	environmental isolates	2022-02-13	2022-02-13
GCF_000793985.1	Pseudomonas aeruginosa	532	d__Bacteria;p__Pseudomonadota;c__Gammaproteobacteria;o__Pseudomonadales;f__Pseudomonadaceae;g__Pseudomonas;s__Pseudomonas aeruginosa	India: Mumbai	none	itra-abdominal tract infection	clinical isolates	2014-12-04	2014-12-04
GCF_025698615.1	Pseudomonas aeruginosa	260	d__Bacteria;p__Pseudomonadota;c__Gammaproteobacteria;o__Pseudomonadales;f__Pseudomonadaceae;g__Pseudomonas;s__Pseudomonas aeruginosa	Saudi Arabia: Riyadh	none	none	unknown	2022-10-13	2022-10-13
GCF_013625455.1	Pseudomonas aeruginosa	146	d__Bacteria;p__Pseudomonadota;c__Gammaproteobacteria;o__Pseudomonadales;f__Pseudomonadaceae;g__Pseudomonas;s__Pseudomonas aeruginosa	United Kingdom	none	lung	clinical isolates	2020-07-24	2020-07-24
GCF_009800165.1	Pseudomonas aeruginosa	1605	d__Bacteria;p__Pseudomonadota;c__Gammaproteobacteria;o__Pseudomonadales;f__Pseudomonadaceae;g__Pseudomonas;s__Pseudomonas aeruginosa	none	none	none	unknown	2019-12-26	2019-12-26
GCF_000484495.2	Pseudomonas aeruginosa PAO1-VE2	549	d__Bacteria;p__Pseudomonadota;c__Gammaproteobacteria;o__Pseudomonadales;f__Pseudomonadaceae;g__Pseudomonas;s__Pseudomonas aeruginosa	none	none	none	unknown	2013-10-28	2013-10-28
GCF_037118205.1	Pseudomonas aeruginosa	111	d__Bacteria;p__Pseudomonadota;c__Gammaproteobacteria;o__Pseudomonadales;f__Pseudomonadaceae;g__Pseudomonas;s__Pseudomonas aeruginosa	none	none	none	unknown	2024-03-12	2024-03-12
GCF_001037065.1	Pseudomonas aeruginosa	-	d__Bacteria;p__Pseudomonadota;c__Gammaproteobacteria;o__Pseudomonadales;f__Pseudomonadaceae;g__Pseudomonas;s__Pseudomonas aeruginosa	Canada: Toronto	43.653650 N 79.377806 W	sputum	clinical isolates	2015-06-22	2015-06-22
GCF_015317505.1	Pseudomonas aeruginosa	235	d__Bacteria;p__Pseudomonadota;c__Gammaproteobacteria;o__Pseudomonadales;f__Pseudomonadaceae;g__Pseudomonas;s__Pseudomonas aeruginosa	Portugal: Coimbra	none	Urinary tract infection	clinical isolates	2020-11-09	2020-11-09
GCF_036236995.1	Pseudomonas aeruginosa	676	d__Bacteria;p__Pseudomonadota;c__Gammaproteobacteria;o__Pseudomonadales;f__Pseudomonadaceae;g__Pseudomonas;s__Pseudomonas aeruginosa	none	none	none	unknown	2024-01-26	2024-01-26
GCF_018026785.1	Pseudomonas aeruginosa	699	d__Bacteria;p__Pseudomonadota;c__Gammaproteobacteria;o__Pseudomonadales;f__Pseudomonadaceae;g__Pseudomonas;s__Pseudomonas aeruginosa	USA: Pittsburgh	none	none	unknown	2021-04-16	2021-04-16
GCF_030865255.1	Pseudomonas aeruginosa	654	d__Bacteria;p__Pseudomonadota;c__Gammaproteobacteria;o__Pseudomonadales;f__Pseudomonadaceae;g__Pseudomonas;s__Pseudomonas aeruginosa	Chile: Temuco	38.73 S 72.57 W	sputum	clinical isolates	2023-08-23	2023-08-23
GCF_004371195.1	Pseudomonas aeruginosa	348	d__Bacteria;p__Pseudomonadota;c__Gammaproteobacteria;o__Pseudomonadales;f__Pseudomonadaceae;g__Pseudomonas;s__Pseudomonas aeruginosa	Canada: Rouyn-Noranda	none	throat	clinical isolates	2019-03-25	2019-03-25
GCF_000508765.1	Pseudomonas aeruginosa LES431	146	d__Bacteria;p__Pseudomonadota;c__Gammaproteobacteria;o__Pseudomonadales;f__Pseudomonadaceae;g__Pseudomonas;s__Pseudomonas aeruginosa	none	none	none	unknown	2013-12-17	2013-12-17
GCF_002330345.1	Pseudomonas aeruginosa	1527	d__Bacteria;p__Pseudomonadota;c__Gammaproteobacteria;o__Pseudomonadales;f__Pseudomonadaceae;g__Pseudomonas;s__Pseudomonas aeruginosa	USA: St. Charles; Illinois	41.92 N 88.31 W	flowers	environmental isolates	2017-09-21	2017-09-21
GCF_000359505.1	Pseudomonas aeruginosa B136-33	1024	d__Bacteria;p__Pseudomonadota;c__Gammaproteobacteria;o__Pseudomonadales;f__Pseudomonadaceae;g__Pseudomonas;s__Pseudomonas aeruginosa	none	none	infant with community-acquired diarrhea	clinical isolates	2013-04-09	2013-04-09
GCF_041355635.1	Pseudomonas aeruginosa	1398	d__Bacteria;p__Pseudomonadota;c__Gammaproteobacteria;o__Pseudomonadales;f__Pseudomonadaceae;g__Pseudomonas;s__Pseudomonas aeruginosa	none	none	none	unknown	2024-08-19	2024-08-19
GCF_021513475.1	Pseudomonas aeruginosa	244	d__Bacteria;p__Pseudomonadota;c__Gammaproteobacteria;o__Pseudomonadales;f__Pseudomonadaceae;g__Pseudomonas;s__Pseudomonas aeruginosa	New Zealand: Dunedin	none	sputum	clinical isolates	2022-01-19	2022-01-19
GCF_030541805.1	Pseudomonas aeruginosa	3426	d__Bacteria;p__Pseudomonadota;c__Gammaproteobacteria;o__Pseudomonadales;f__Pseudomonadaceae;g__Pseudomonas;s__Pseudomonas aeruginosa	Russia: Moscow	55.74 N 37.62 E	sputum	clinical isolates	2023-07-25	2023-07-25
GCF_001449175.1	Pseudomonas aeruginosa	155	d__Bacteria;p__Pseudomonadota;c__Gammaproteobacteria;o__Pseudomonadales;f__Pseudomonadaceae;g__Pseudomonas;s__Pseudomonas aeruginosa	USA	none	Hospital	environmental isolates	2015-11-30	2015-11-30
GCF_037163065.1	Pseudomonas aeruginosa	155	d__Bacteria;p__Pseudomonadota;c__Gammaproteobacteria;o__Pseudomonadales;f__Pseudomonadaceae;g__Pseudomonas;s__Pseudomonas aeruginosa	none	none	none	unknown	2024-03-14	2024-03-14
GCF_036233375.1	Pseudomonas aeruginosa	2685	d__Bacteria;p__Pseudomonadota;c__Gammaproteobacteria;o__Pseudomonadales;f__Pseudomonadaceae;g__Pseudomonas;s__Pseudomonas aeruginosa	none	none	none	unknown	2024-01-26	2024-01-26
GCF_037118525.1	Pseudomonas aeruginosa	111	d__Bacteria;p__Pseudomonadota;c__Gammaproteobacteria;o__Pseudomonadales;f__Pseudomonadaceae;g__Pseudomonas;s__Pseudomonas aeruginosa	none	none	none	unknown	2024-03-12	2024-03-12
GCF_001068295.1	Pseudomonas aeruginosa	381	d__Bacteria;p__Pseudomonadota;c__Gammaproteobacteria;o__Pseudomonadales;f__Pseudomonadaceae;g__Pseudomonas;s__Pseudomonas aeruginosa	USA: WA	none	none	unknown	2015-07-10	2015-07-10
GCF_900147695.1	Pseudomonas aeruginosa	2649	d__Bacteria;p__Pseudomonadota;c__Gammaproteobacteria;o__Pseudomonadales;f__Pseudomonadaceae;g__Pseudomonas;s__Pseudomonas aeruginosa	none	none	none	unknown	2016-12-10	2016-12-10
GCF_030185635.1	Pseudomonas aeruginosa	111	d__Bacteria;p__Pseudomonadota;c__Gammaproteobacteria;o__Pseudomonadales;f__Pseudomonadaceae;g__Pseudomonas;s__Pseudomonas aeruginosa	Australia: Melbourne	37.85 S 144.98 E	respiratory	clinical isolates	2023-06-06	2023-06-06
GCF_040714515.1	Pseudomonas aeruginosa	4639	d__Bacteria;p__Pseudomonadota;c__Gammaproteobacteria;o__Pseudomonadales;f__Pseudomonadaceae;g__Pseudomonas;s__Pseudomonas aeruginosa	none	none	none	unknown	2024-07-15	2024-07-15
GCF_038593735.1	Pseudomonas aeruginosa	446	d__Bacteria;p__Pseudomonadota;c__Gammaproteobacteria;o__Pseudomonadales;f__Pseudomonadaceae;g__Pseudomonas;s__Pseudomonas aeruginosa	none	none	none	unknown	2024-04-28	2024-04-28
GCF_029871145.1	Pseudomonas aeruginosa	412	d__Bacteria;p__Pseudomonadota;c__Gammaproteobacteria;o__Pseudomonadales;f__Pseudomonadaceae;g__Pseudomonas;s__Pseudomonas aeruginosa	Spain	42.47 N 2.45 W	sputum	clinical isolates	2023-04-25	2023-04-25
GCF_022422845.1	Pseudomonas aeruginosa	155	d__Bacteria;p__Pseudomonadota;c__Gammaproteobacteria;o__Pseudomonadales;f__Pseudomonadaceae;g__Pseudomonas;s__Pseudomonas aeruginosa	Russia: Moscow	none	derived from the strain Pseudomonas aeruginosa ATCC 27853	environmental isolates	2022-02-28	2022-02-28
GCF_033797945.1	Pseudomonas aeruginosa	319	d__Bacteria;p__Pseudomonadota;c__Gammaproteobacteria;o__Pseudomonadales;f__Pseudomonadaceae;g__Pseudomonas;s__Pseudomonas aeruginosa	none	none	none	unknown	2023-11-17	2023-11-17
GCA_023656915.1	Pseudomonas aeruginosa	549	d__Bacteria;p__Pseudomonadota;c__Gammaproteobacteria;o__Pseudomonadales;f__Pseudomonadaceae;g__Pseudomonas;s__Pseudomonas aeruginosa	China	31.224361 N 121.469170 E	Lab	environmental isolates	2022-06-06	2022-06-06
GCF_037000825.1	Pseudomonas aeruginosa	395	d__Bacteria;p__Pseudomonadota;c__Gammaproteobacteria;o__Pseudomonadales;f__Pseudomonadaceae;g__Pseudomonas;s__Pseudomonas aeruginosa	none	none	none	unknown	2024-03-04	2024-03-04
GCF_027495605.1	Pseudomonas aeruginosa	235	d__Bacteria;p__Pseudomonadota;c__Gammaproteobacteria;o__Pseudomonadales;f__Pseudomonadaceae;g__Pseudomonas;s__Pseudomonas aeruginosa	China	29.86 N 121.56 E	none	unknown	2022-12-28	2022-12-28
GCA_032502885.1	Pseudomonas aeruginosa	253	d__Bacteria;p__Pseudomonadota;c__Gammaproteobacteria;o__Pseudomonadales;f__Pseudomonadaceae;g__Pseudomonas;s__Pseudomonas aeruginosa	none	none	none	unknown	2023-10-11	2023-10-11
GCF_041355755.1	Pseudomonas aeruginosa	235	d__Bacteria;p__Pseudomonadota;c__Gammaproteobacteria;o__Pseudomonadales;f__Pseudomonadaceae;g__Pseudomonas;s__Pseudomonas aeruginosa	none	none	none	unknown	2024-08-19	2024-08-19
GCF_000793785.1	Pseudomonas aeruginosa	621	d__Bacteria;p__Pseudomonadota;c__Gammaproteobacteria;o__Pseudomonadales;f__Pseudomonadaceae;g__Pseudomonas;s__Pseudomonas aeruginosa	France: Rouen	none	itra-abdominal tract infection	clinical isolates	2014-12-04	2014-12-04
GCF_037163205.1	Pseudomonas aeruginosa	155	d__Bacteria;p__Pseudomonadota;c__Gammaproteobacteria;o__Pseudomonadales;f__Pseudomonadaceae;g__Pseudomonas;s__Pseudomonas aeruginosa	none	none	none	unknown	2024-03-14	2024-03-14
GCF_035197965.1	Pseudomonas aeruginosa	390	d__Bacteria;p__Pseudomonadota;c__Gammaproteobacteria;o__Pseudomonadales;f__Pseudomonadaceae;g__Pseudomonas;s__Pseudomonas aeruginosa	none	none	none	unknown	2024-01-02	2024-01-02
GCA_001060205.1	Pseudomonas denitrificans (nom. rej.)	198	d__Bacteria;p__Pseudomonadota;c__Gammaproteobacteria;o__Pseudomonadales;f__Pseudomonadaceae;g__Pseudomonas;s__Pseudomonas aeruginosa	USA: WA	none	none	unknown	2015-07-10	2015-07-10
GCF_001180485.1	Pseudomonas aeruginosa	111	d__Bacteria;p__Pseudomonadota;c__Gammaproteobacteria;o__Pseudomonadales;f__Pseudomonadaceae;g__Pseudomonas;s__Pseudomonas aeruginosa	none	none	none	unknown	2015-07-07	2015-07-07
GCF_001023925.1	Pseudomonas aeruginosa	274	d__Bacteria;p__Pseudomonadota;c__Gammaproteobacteria;o__Pseudomonadales;f__Pseudomonadaceae;g__Pseudomonas;s__Pseudomonas aeruginosa	Canada: Toronto	43.653650 N 79.377806 W	sputum	clinical isolates	2015-06-10	2015-06-10
GCF_002237075.1	Pseudomonas aeruginosa	-	d__Bacteria;p__Pseudomonadota;c__Gammaproteobacteria;o__Pseudomonadales;f__Pseudomonadaceae;g__Pseudomonas;s__Pseudomonas aeruginosa	USA	none	none	unknown	2017-07-28	2017-07-28
GCF_023699805.1	Pseudomonas aeruginosa	532	d__Bacteria;p__Pseudomonadota;c__Gammaproteobacteria;o__Pseudomonadales;f__Pseudomonadaceae;g__Pseudomonas;s__Pseudomonas aeruginosa	USA: Chicago	none	blood	clinical isolates	2022-06-08	2022-06-08
GCF_029870535.1	Pseudomonas aeruginosa	697	d__Bacteria;p__Pseudomonadota;c__Gammaproteobacteria;o__Pseudomonadales;f__Pseudomonadaceae;g__Pseudomonas;s__Pseudomonas aeruginosa	China: Shanghai	none	sputum	clinical isolates	2023-04-25	2023-04-25
GCF_014854655.1	Pseudomonas aeruginosa	970	d__Bacteria;p__Pseudomonadota;c__Gammaproteobacteria;o__Pseudomonadales;f__Pseudomonadaceae;g__Pseudomonas;s__Pseudomonas aeruginosa	China: Guangzhou	none	soil	environmental isolates	2020-10-06	2020-10-06
GCF_001374935.1	Pseudomonas aeruginosa	253	d__Bacteria;p__Pseudomonadota;c__Gammaproteobacteria;o__Pseudomonadales;f__Pseudomonadaceae;g__Pseudomonas;s__Pseudomonas aeruginosa	none	none	none	unknown	2015-04-20	2015-04-20
GCF_032843505.1	Pseudomonas aeruginosa	111	d__Bacteria;p__Pseudomonadota;c__Gammaproteobacteria;o__Pseudomonadales;f__Pseudomonadaceae;g__Pseudomonas;s__Pseudomonas aeruginosa	none	none	none	unknown	2023-10-18	2023-10-18
GCF_040187135.1	Pseudomonas aeruginosa	664	d__Bacteria;p__Pseudomonadota;c__Gammaproteobacteria;o__Pseudomonadales;f__Pseudomonadaceae;g__Pseudomonas;s__Pseudomonas aeruginosa	none	none	none	unknown	2024-06-14	2024-06-14
GCF_000824305.1	Pseudomonas aeruginosa	146	d__Bacteria;p__Pseudomonadota;c__Gammaproteobacteria;o__Pseudomonadales;f__Pseudomonadaceae;g__Pseudomonas;s__Pseudomonas aeruginosa	United Kingdom	53.4000 N 3.0000 W	Portion of Sputum	clinical isolates	2015-01-09	2015-01-09
GCF_001909825.1	Pseudomonas aeruginosa	235	d__Bacteria;p__Pseudomonadota;c__Gammaproteobacteria;o__Pseudomonadales;f__Pseudomonadaceae;g__Pseudomonas;s__Pseudomonas aeruginosa	none	none	none	unknown	2016-12-20	2016-12-20
GCF_032843805.1	Pseudomonas aeruginosa	111	d__Bacteria;p__Pseudomonadota;c__Gammaproteobacteria;o__Pseudomonadales;f__Pseudomonadaceae;g__Pseudomonas;s__Pseudomonas aeruginosa	none	none	none	unknown	2023-10-18	2023-10-18
GCF_027855715.1	Pseudomonas aeruginosa	1455	d__Bacteria;p__Pseudomonadota;c__Gammaproteobacteria;o__Pseudomonadales;f__Pseudomonadaceae;g__Pseudomonas;s__Pseudomonas aeruginosa	Switzerland	none	none	unknown	2023-01-14	2023-01-14
GCF_001452575.1	Pseudomonas aeruginosa	235	d__Bacteria;p__Pseudomonadota;c__Gammaproteobacteria;o__Pseudomonadales;f__Pseudomonadaceae;g__Pseudomonas;s__Pseudomonas aeruginosa	USA	none	Hospital	environmental isolates	2015-11-30	2015-11-30
GCF_016622505.1	Pseudomonas aeruginosa	4290	d__Bacteria;p__Pseudomonadota;c__Gammaproteobacteria;o__Pseudomonadales;f__Pseudomonadaceae;g__Pseudomonas;s__Pseudomonas aeruginosa	Greece: Santorini; Kolumbo	none	submarine volcano	environmental isolates	2021-01-12	2021-01-12
GCF_037117275.1	Pseudomonas aeruginosa	111	d__Bacteria;p__Pseudomonadota;c__Gammaproteobacteria;o__Pseudomonadales;f__Pseudomonadaceae;g__Pseudomonas;s__Pseudomonas aeruginosa	none	none	none	unknown	2024-03-12	2024-03-12
GCF_025792185.1	Pseudomonas aeruginosa	309	d__Bacteria;p__Pseudomonadota;c__Gammaproteobacteria;o__Pseudomonadales;f__Pseudomonadaceae;g__Pseudomonas;s__Pseudomonas aeruginosa	France: Normandy	49.20172498 N 0.39632489 W	respiratory	clinical isolates	2022-10-22	2022-10-22
GCA_029382945.1	Pseudomonas aeruginosa	-	d__Bacteria;p__Pseudomonadota;c__Gammaproteobacteria;o__Pseudomonadales;f__Pseudomonadaceae;g__Pseudomonas;s__Pseudomonas aeruginosa	Ecuador: Quito	0.28671686 S 78.55016137 W	Rectal swab 1	clinical isolates	2023-03-26	2023-03-26
GCF_041355565.1	Pseudomonas aeruginosa	17	d__Bacteria;p__Pseudomonadota;c__Gammaproteobacteria;o__Pseudomonadales;f__Pseudomonadaceae;g__Pseudomonas;s__Pseudomonas aeruginosa	none	none	none	unknown	2024-08-19	2024-08-19
GCF_003632965.1	Pseudomonas aeruginosa	390	d__Bacteria;p__Pseudomonadota;c__Gammaproteobacteria;o__Pseudomonadales;f__Pseudomonadaceae;g__Pseudomonas;s__Pseudomonas aeruginosa	Estonia	58.3632291 N 26.6818143 E	ear secretion	clinical isolates	2018-10-11	2018-10-11
GCF_020036255.1	Pseudomonas aeruginosa	244	d__Bacteria;p__Pseudomonadota;c__Gammaproteobacteria;o__Pseudomonadales;f__Pseudomonadaceae;g__Pseudomonas;s__Pseudomonas aeruginosa	China: Zhejiang	none	Ward	environmental isolates	2021-09-19	2021-09-19
GCF_000297335.1	Pseudomonas aeruginosa CI27	253	d__Bacteria;p__Pseudomonadota;c__Gammaproteobacteria;o__Pseudomonadales;f__Pseudomonadaceae;g__Pseudomonas;s__Pseudomonas aeruginosa	none	none	cystic fibrosis patient with a chronic infection	clinical isolates	2012-09-17	2012-09-17
GCF_040715425.1	Pseudomonas aeruginosa	569	d__Bacteria;p__Pseudomonadota;c__Gammaproteobacteria;o__Pseudomonadales;f__Pseudomonadaceae;g__Pseudomonas;s__Pseudomonas aeruginosa	none	none	none	unknown	2024-07-15	2024-07-15
GCF_020640295.1	Pseudomonas aeruginosa	532	d__Bacteria;p__Pseudomonadota;c__Gammaproteobacteria;o__Pseudomonadales;f__Pseudomonadaceae;g__Pseudomonas;s__Pseudomonas aeruginosa	none	none	blood	clinical isolates	2021-10-26	2021-10-26
GCF_036233455.1	Pseudomonas aeruginosa	1020	d__Bacteria;p__Pseudomonadota;c__Gammaproteobacteria;o__Pseudomonadales;f__Pseudomonadaceae;g__Pseudomonas;s__Pseudomonas aeruginosa	none	none	none	unknown	2024-01-26	2024-01-26
GCF_028435275.1	Pseudomonas aeruginosa	575	d__Bacteria;p__Pseudomonadota;c__Gammaproteobacteria;o__Pseudomonadales;f__Pseudomonadaceae;g__Pseudomonas;s__Pseudomonas aeruginosa	Spain: Santander	43.45 N 3.83 W	sputum	clinical isolates	2023-02-02	2023-02-02
GCF_018026775.1	Pseudomonas aeruginosa	796	d__Bacteria;p__Pseudomonadota;c__Gammaproteobacteria;o__Pseudomonadales;f__Pseudomonadaceae;g__Pseudomonas;s__Pseudomonas aeruginosa	USA: Pittsburgh	none	none	unknown	2021-04-16	2021-04-16
GCF_001449625.1	Pseudomonas aeruginosa	111	d__Bacteria;p__Pseudomonadota;c__Gammaproteobacteria;o__Pseudomonadales;f__Pseudomonadaceae;g__Pseudomonas;s__Pseudomonas aeruginosa	France	none	Hospital	environmental isolates	2015-11-30	2015-11-30
GCF_036664975.1	Pseudomonas aeruginosa	162	d__Bacteria;p__Pseudomonadota;c__Gammaproteobacteria;o__Pseudomonadales;f__Pseudomonadaceae;g__Pseudomonas;s__Pseudomonas aeruginosa	none	none	none	unknown	2024-02-16	2024-02-16
GCF_032464595.1	Pseudomonas aeruginosa	274	d__Bacteria;p__Pseudomonadota;c__Gammaproteobacteria;o__Pseudomonadales;f__Pseudomonadaceae;g__Pseudomonas;s__Pseudomonas aeruginosa	none	none	none	unknown	2023-10-09	2023-10-09
GCF_001375335.1	Pseudomonas aeruginosa	27	d__Bacteria;p__Pseudomonadota;c__Gammaproteobacteria;o__Pseudomonadales;f__Pseudomonadaceae;g__Pseudomonas;s__Pseudomonas aeruginosa	none	none	none	unknown	2015-04-20	2015-04-20
GCF_021061225.1	Pseudomonas aeruginosa	927	d__Bacteria;p__Pseudomonadota;c__Gammaproteobacteria;o__Pseudomonadales;f__Pseudomonadaceae;g__Pseudomonas;s__Pseudomonas aeruginosa	Spain	none	Medical	clinical isolates	2021-12-06	2021-12-06
GCF_002192495.1	Pseudomonas aeruginosa	308	d__Bacteria;p__Pseudomonadota;c__Gammaproteobacteria;o__Pseudomonadales;f__Pseudomonadaceae;g__Pseudomonas;s__Pseudomonas aeruginosa	Mexico: Mexico city	none	bronchial washing	clinical isolates	2017-06-13	2017-06-13
GCF_036232205.1	Pseudomonas aeruginosa	244	d__Bacteria;p__Pseudomonadota;c__Gammaproteobacteria;o__Pseudomonadales;f__Pseudomonadaceae;g__Pseudomonas;s__Pseudomonas aeruginosa	none	none	none	unknown	2024-01-26	2024-01-26
GCF_025716915.1	Pseudomonas aeruginosa	4792	d__Bacteria;p__Pseudomonadota;c__Gammaproteobacteria;o__Pseudomonadales;f__Pseudomonadaceae;g__Pseudomonas;s__Pseudomonas aeruginosa	USA: San Francisco	37.7749 N 122.4194 W	blood	clinical isolates	2022-10-16	2022-10-16
GCF_033796925.1	Pseudomonas aeruginosa	2643	d__Bacteria;p__Pseudomonadota;c__Gammaproteobacteria;o__Pseudomonadales;f__Pseudomonadaceae;g__Pseudomonas;s__Pseudomonas aeruginosa	none	none	none	unknown	2023-11-17	2023-11-17
GCF_003975515.1	Pseudomonas aeruginosa	775	d__Bacteria;p__Pseudomonadota;c__Gammaproteobacteria;o__Pseudomonadales;f__Pseudomonadaceae;g__Pseudomonas;s__Pseudomonas aeruginosa	Australia: Brisbane	none	none	unknown	2018-12-27	2018-12-27
GCF_001482325.1	Pseudomonas aeruginosa	152	d__Bacteria;p__Pseudomonadota;c__Gammaproteobacteria;o__Pseudomonadales;f__Pseudomonadaceae;g__Pseudomonas;s__Pseudomonas aeruginosa	none	none	Blood culture of burn human patient	clinical isolates	2015-12-24	2015-12-24
GCF_023060405.1	Pseudomonas aeruginosa	235	d__Bacteria;p__Pseudomonadota;c__Gammaproteobacteria;o__Pseudomonadales;f__Pseudomonadaceae;g__Pseudomonas;s__Pseudomonas aeruginosa	Brazil	10 S 52 W	trachea fragment	clinical isolates	2022-04-19	2022-04-19
GCF_025697325.1	Pseudomonas aeruginosa	111	d__Bacteria;p__Pseudomonadota;c__Gammaproteobacteria;o__Pseudomonadales;f__Pseudomonadaceae;g__Pseudomonas;s__Pseudomonas aeruginosa	Saudi Arabia: Riyadh	none	none	unknown	2022-10-13	2022-10-13
GCA_034151685.1	Pseudomonas aeruginosa	-	d__Bacteria;p__Pseudomonadota;c__Gammaproteobacteria;o__Pseudomonadales;f__Pseudomonadaceae;g__Pseudomonas;s__Pseudomonas aeruginosa	none	none	none	unknown	2023-12-06	2023-12-06
GCF_002968955.1	Pseudomonas aeruginosa	235	d__Bacteria;p__Pseudomonadota;c__Gammaproteobacteria;o__Pseudomonadales;f__Pseudomonadaceae;g__Pseudomonas;s__Pseudomonas aeruginosa	none	none	none	unknown	2018-03-05	2018-03-05
GCF_015317575.1	Pseudomonas aeruginosa	235	d__Bacteria;p__Pseudomonadota;c__Gammaproteobacteria;o__Pseudomonadales;f__Pseudomonadaceae;g__Pseudomonas;s__Pseudomonas aeruginosa	Portugal: Coimbra	none	Intra-abdominal infection	clinical isolates	2020-11-09	2020-11-09
GCF_022811025.1	Pseudomonas aeruginosa	167	d__Bacteria;p__Pseudomonadota;c__Gammaproteobacteria;o__Pseudomonadales;f__Pseudomonadaceae;g__Pseudomonas;s__Pseudomonas aeruginosa	Switzerland	46.52 N 6.63 E	Burn	clinical isolates	2022-04-04	2022-04-04
GCF_007860305.1	Pseudomonas aeruginosa	253	d__Bacteria;p__Pseudomonadota;c__Gammaproteobacteria;o__Pseudomonadales;f__Pseudomonadaceae;g__Pseudomonas;s__Pseudomonas aeruginosa	Ireland	none	none	unknown	2019-08-07	2019-08-07
GCF_900147625.1	Pseudomonas aeruginosa	4141	d__Bacteria;p__Pseudomonadota;c__Gammaproteobacteria;o__Pseudomonadales;f__Pseudomonadaceae;g__Pseudomonas;s__Pseudomonas aeruginosa	none	none	none	unknown	2016-12-10	2016-12-10
GCF_003835915.1	Pseudomonas aeruginosa	649	d__Bacteria;p__Pseudomonadota;c__Gammaproteobacteria;o__Pseudomonadales;f__Pseudomonadaceae;g__Pseudomonas;s__Pseudomonas aeruginosa	Australia: Hobart	none	cystic fibrosis patient	clinical isolates	2018-11-26	2018-11-26
GCF_001007475.1	Pseudomonas aeruginosa	274	d__Bacteria;p__Pseudomonadota;c__Gammaproteobacteria;o__Pseudomonadales;f__Pseudomonadaceae;g__Pseudomonas;s__Pseudomonas aeruginosa	Canada: Toronto	43.653650 N 79.377806 W	sputum	clinical isolates	2015-05-14	2015-05-14
GCA_029382385.1	Pseudomonas aeruginosa	-	d__Bacteria;p__Pseudomonadota;c__Gammaproteobacteria;o__Pseudomonadales;f__Pseudomonadaceae;g__Pseudomonas;s__Pseudomonas aeruginosa	Ecuador: Quito	0.28671686 S 78.55016137 W	Rectal swab	clinical isolates	2023-03-26	2023-03-26
GCF_023699595.1	Pseudomonas aeruginosa	532	d__Bacteria;p__Pseudomonadota;c__Gammaproteobacteria;o__Pseudomonadales;f__Pseudomonadaceae;g__Pseudomonas;s__Pseudomonas aeruginosa	USA: Chicago	none	BAL	clinical isolates	2022-06-08	2022-06-08
GCF_028595805.1	Pseudomonas aeruginosa	244	d__Bacteria;p__Pseudomonadota;c__Gammaproteobacteria;o__Pseudomonadales;f__Pseudomonadaceae;g__Pseudomonas;s__Pseudomonas aeruginosa	Egypt: Mansoura	31.04 N 31.38 E	Urinary catheter	clinical isolates	2023-02-11	2023-02-11
GCF_034046335.1	Pseudomonas aeruginosa	532	d__Bacteria;p__Pseudomonadota;c__Gammaproteobacteria;o__Pseudomonadales;f__Pseudomonadaceae;g__Pseudomonas;s__Pseudomonas aeruginosa	none	none	none	unknown	2023-12-04	2023-12-04
GCF_022220245.1	Pseudomonas aeruginosa	667	d__Bacteria;p__Pseudomonadota;c__Gammaproteobacteria;o__Pseudomonadales;f__Pseudomonadaceae;g__Pseudomonas;s__Pseudomonas aeruginosa	China: Shanghai	none	sputum	clinical isolates	2022-02-14	2022-02-14
GCF_000796765.1	Pseudomonas aeruginosa	4184	d__Bacteria;p__Pseudomonadota;c__Gammaproteobacteria;o__Pseudomonadales;f__Pseudomonadaceae;g__Pseudomonas;s__Pseudomonas aeruginosa	USA: New York	none	cystic fibrosis isolate	clinical isolates	2014-12-04	2014-12-04
GCF_003834395.1	Pseudomonas aeruginosa	-	d__Bacteria;p__Pseudomonadota;c__Gammaproteobacteria;o__Pseudomonadales;f__Pseudomonadaceae;g__Pseudomonas;s__Pseudomonas aeruginosa	Japan	none	River	environmental isolates	2018-11-26	2018-11-26
GCF_036664995.1	Pseudomonas aeruginosa	3166	d__Bacteria;p__Pseudomonadota;c__Gammaproteobacteria;o__Pseudomonadales;f__Pseudomonadaceae;g__Pseudomonas;s__Pseudomonas aeruginosa	none	none	none	unknown	2024-02-16	2024-02-16
GCF_004350095.1	Pseudomonas aeruginosa	235	d__Bacteria;p__Pseudomonadota;c__Gammaproteobacteria;o__Pseudomonadales;f__Pseudomonadaceae;g__Pseudomonas;s__Pseudomonas aeruginosa	Italy: Trento	none	hospital	environmental isolates	2019-03-14	2019-03-14
GCF_964207875.1	Pseudomonas aeruginosa	270	d__Bacteria;p__Pseudomonadota;c__Gammaproteobacteria;o__Pseudomonadales;f__Pseudomonadaceae;g__Pseudomonas;s__Pseudomonas aeruginosa	none	none	none	unknown	2024-07-29	2024-07-29
GCF_001181845.1	Pseudomonas aeruginosa	111	d__Bacteria;p__Pseudomonadota;c__Gammaproteobacteria;o__Pseudomonadales;f__Pseudomonadaceae;g__Pseudomonas;s__Pseudomonas aeruginosa	none	none	none	unknown	2015-07-07	2015-07-07
GCF_000824505.1	Pseudomonas aeruginosa	146	d__Bacteria;p__Pseudomonadota;c__Gammaproteobacteria;o__Pseudomonadales;f__Pseudomonadaceae;g__Pseudomonas;s__Pseudomonas aeruginosa	United Kingdom	53.4000 N 3.0000 W	Portion of Sputum	clinical isolates	2015-01-09	2015-01-09
GCF_030068925.1	Pseudomonas aeruginosa	1591	d__Bacteria;p__Pseudomonadota;c__Gammaproteobacteria;o__Pseudomonadales;f__Pseudomonadaceae;g__Pseudomonas;s__Pseudomonas aeruginosa	Netherlands: Utrecht	none	none	unknown	2023-05-24	2023-05-24
GCF_002326425.1	Pseudomonas aeruginosa	309	d__Bacteria;p__Pseudomonadota;c__Gammaproteobacteria;o__Pseudomonadales;f__Pseudomonadaceae;g__Pseudomonas;s__Pseudomonas aeruginosa	USA: Skokie; Illinois	42.06 N 87.75 W	sink drain	environmental isolates	2017-09-21	2017-09-21
GCF_037166465.1	Pseudomonas aeruginosa	252	d__Bacteria;p__Pseudomonadota;c__Gammaproteobacteria;o__Pseudomonadales;f__Pseudomonadaceae;g__Pseudomonas;s__Pseudomonas aeruginosa	none	none	none	unknown	2024-03-14	2024-03-14
GCF_040084805.1	Pseudomonas aeruginosa	260	d__Bacteria;p__Pseudomonadota;c__Gammaproteobacteria;o__Pseudomonadales;f__Pseudomonadaceae;g__Pseudomonas;s__Pseudomonas aeruginosa	none	none	none	unknown	2024-06-07	2024-06-07
GCF_004350025.1	Pseudomonas aeruginosa	155	d__Bacteria;p__Pseudomonadota;c__Gammaproteobacteria;o__Pseudomonadales;f__Pseudomonadaceae;g__Pseudomonas;s__Pseudomonas aeruginosa	Italy: Trento	none	hospital	environmental isolates	2019-03-14	2019-03-14
GCF_001548135.1	Pseudomonas aeruginosa	2619	d__Bacteria;p__Pseudomonadota;c__Gammaproteobacteria;o__Pseudomonadales;f__Pseudomonadaceae;g__Pseudomonas;s__Pseudomonas aeruginosa	Japan	none	none	unknown	2015-08-12	2015-08-12
GCF_003863635.1	Pseudomonas aeruginosa	132	d__Bacteria;p__Pseudomonadota;c__Gammaproteobacteria;o__Pseudomonadales;f__Pseudomonadaceae;g__Pseudomonas;s__Pseudomonas aeruginosa	United Kingdom: Scotland; Royal Infirmary; Edinburgh	55.922315 N 3.134815 W	cystic fibrosis patient	clinical isolates	2018-12-04	2018-12-04
GCF_033796905.1	Pseudomonas aeruginosa	390	d__Bacteria;p__Pseudomonadota;c__Gammaproteobacteria;o__Pseudomonadales;f__Pseudomonadaceae;g__Pseudomonas;s__Pseudomonas aeruginosa	none	none	none	unknown	2023-11-17	2023-11-17
GCF_036289445.1	Pseudomonas aeruginosa	2670	d__Bacteria;p__Pseudomonadota;c__Gammaproteobacteria;o__Pseudomonadales;f__Pseudomonadaceae;g__Pseudomonas;s__Pseudomonas aeruginosa	none	none	none	unknown	2024-01-30	2024-01-30
GCF_003974515.1	Pseudomonas aeruginosa	4704	d__Bacteria;p__Pseudomonadota;c__Gammaproteobacteria;o__Pseudomonadales;f__Pseudomonadaceae;g__Pseudomonas;s__Pseudomonas aeruginosa	Germany: Hannover	none	throat	clinical isolates	2018-12-27	2018-12-27
GCF_001010545.1	Pseudomonas aeruginosa	-	d__Bacteria;p__Pseudomonadota;c__Gammaproteobacteria;o__Pseudomonadales;f__Pseudomonadaceae;g__Pseudomonas;s__Pseudomonas aeruginosa	Canada: Toronto	43.653650 N 79.377806 W	sputum	clinical isolates	2015-05-19	2015-05-19
GCF_019430125.1	Pseudomonas aeruginosa	235	d__Bacteria;p__Pseudomonadota;c__Gammaproteobacteria;o__Pseudomonadales;f__Pseudomonadaceae;g__Pseudomonas;s__Pseudomonas aeruginosa	Russia: Moscow	55.79 N 37.82 E	bronchoalveolar lavage (BAL)	clinical isolates	2021-07-31	2021-07-31
GCF_004370815.1	Pseudomonas aeruginosa	1395	d__Bacteria;p__Pseudomonadota;c__Gammaproteobacteria;o__Pseudomonadales;f__Pseudomonadaceae;g__Pseudomonas;s__Pseudomonas aeruginosa	Canada: Quebec City	none	sputum	clinical isolates	2019-03-25	2019-03-25
GCA_900707095.1	Pseudomonas aeruginosa	-	d__Bacteria;p__Pseudomonadota;c__Gammaproteobacteria;o__Pseudomonadales;f__Pseudomonadaceae;g__Pseudomonas;s__Pseudomonas aeruginosa	none	none	none	unknown	2019-03-20	2019-03-20
GCF_027583815.1	Pseudomonas aeruginosa	274	d__Bacteria;p__Pseudomonadota;c__Gammaproteobacteria;o__Pseudomonadales;f__Pseudomonadaceae;g__Pseudomonas;s__Pseudomonas aeruginosa	China: HeNan	none	sputum	clinical isolates	2023-01-06	2023-01-06
GCF_001060435.1	Pseudomonas aeruginosa	155	d__Bacteria;p__Pseudomonadota;c__Gammaproteobacteria;o__Pseudomonadales;f__Pseudomonadaceae;g__Pseudomonas;s__Pseudomonas aeruginosa	USA: WA	none	none	unknown	2015-07-10	2015-07-10
GCA_033743955.1	Pseudomonas aeruginosa	357	d__Bacteria;p__Pseudomonadota;c__Gammaproteobacteria;o__Pseudomonadales;f__Pseudomonadaceae;g__Pseudomonas;s__Pseudomonas aeruginosa	none	none	none	unknown	2023-11-16	2023-11-16
GCF_016820025.1	Pseudomonas aeruginosa	463	d__Bacteria;p__Pseudomonadota;c__Gammaproteobacteria;o__Pseudomonadales;f__Pseudomonadaceae;g__Pseudomonas;s__Pseudomonas aeruginosa	China	30.28 N 120.15 E	sputum	clinical isolates	2021-02-07	2021-02-07
GCF_037000905.1	Pseudomonas aeruginosa	111	d__Bacteria;p__Pseudomonadota;c__Gammaproteobacteria;o__Pseudomonadales;f__Pseudomonadaceae;g__Pseudomonas;s__Pseudomonas aeruginosa	none	none	none	unknown	2024-03-04	2024-03-04
GCF_040715275.1	Pseudomonas aeruginosa	4862	d__Bacteria;p__Pseudomonadota;c__Gammaproteobacteria;o__Pseudomonadales;f__Pseudomonadaceae;g__Pseudomonas;s__Pseudomonas aeruginosa	none	none	none	unknown	2024-07-15	2024-07-15
GCF_002216405.1	Pseudomonas aeruginosa	1128	d__Bacteria;p__Pseudomonadota;c__Gammaproteobacteria;o__Pseudomonadales;f__Pseudomonadaceae;g__Pseudomonas;s__Pseudomonas aeruginosa	Canada: King City; ON	44.030 N 79.529 W	soil near pond at Joker s Hill	environmental isolates	2017-07-10	2017-07-10
GCF_040186915.1	Pseudomonas aeruginosa	155	d__Bacteria;p__Pseudomonadota;c__Gammaproteobacteria;o__Pseudomonadales;f__Pseudomonadaceae;g__Pseudomonas;s__Pseudomonas aeruginosa	none	none	none	unknown	2024-06-14	2024-06-14
GCF_036233175.1	Pseudomonas aeruginosa	244	d__Bacteria;p__Pseudomonadota;c__Gammaproteobacteria;o__Pseudomonadales;f__Pseudomonadaceae;g__Pseudomonas;s__Pseudomonas aeruginosa	none	none	none	unknown	2024-01-26	2024-01-26
GCA_964237765.1	Pseudomonas aeruginosa	549	d__Bacteria;p__Pseudomonadota;c__Gammaproteobacteria;o__Pseudomonadales;f__Pseudomonadaceae;g__Pseudomonas;s__Pseudomonas aeruginosa	none	none	none	unknown	2024-08-29	2024-08-29
GCF_003838455.1	Pseudomonas aeruginosa	111	d__Bacteria;p__Pseudomonadota;c__Gammaproteobacteria;o__Pseudomonadales;f__Pseudomonadaceae;g__Pseudomonas;s__Pseudomonas aeruginosa	Netherlands: Leiden	none	non cystic fibrosis	clinical isolates	2018-11-26	2018-11-26
GCF_033798285.1	Pseudomonas aeruginosa	823	d__Bacteria;p__Pseudomonadota;c__Gammaproteobacteria;o__Pseudomonadales;f__Pseudomonadaceae;g__Pseudomonas;s__Pseudomonas aeruginosa	none	none	none	unknown	2023-11-17	2023-11-17
GCF_000629505.1	Pseudomonas aeruginosa BWH054	830	d__Bacteria;p__Pseudomonadota;c__Gammaproteobacteria;o__Pseudomonadales;f__Pseudomonadaceae;g__Pseudomonas;s__Pseudomonas aeruginosa	none	none	none	unknown	2014-04-14	2014-04-14
GCF_027498305.1	Pseudomonas aeruginosa	235	d__Bacteria;p__Pseudomonadota;c__Gammaproteobacteria;o__Pseudomonadales;f__Pseudomonadaceae;g__Pseudomonas;s__Pseudomonas aeruginosa	China	29.86 N 121.56 E	none	unknown	2023-01-01	2023-01-01
GCF_000481185.1	Pseudomonas aeruginosa BWHPSA026	377	d__Bacteria;p__Pseudomonadota;c__Gammaproteobacteria;o__Pseudomonadales;f__Pseudomonadaceae;g__Pseudomonas;s__Pseudomonas aeruginosa	USA	none	QC org:ATCC 27853	environmental isolates	2013-10-24	2013-10-24
GCF_004370965.1	Pseudomonas aeruginosa	17	d__Bacteria;p__Pseudomonadota;c__Gammaproteobacteria;o__Pseudomonadales;f__Pseudomonadaceae;g__Pseudomonas;s__Pseudomonas aeruginosa	Canada: Chicoutimi	none	sputum	clinical isolates	2019-03-25	2019-03-25
GCF_004351205.1	Pseudomonas aeruginosa	235	d__Bacteria;p__Pseudomonadota;c__Gammaproteobacteria;o__Pseudomonadales;f__Pseudomonadaceae;g__Pseudomonas;s__Pseudomonas aeruginosa	Italy: Trento	none	hospital	environmental isolates	2019-03-14	2019-03-14
GCF_003410765.2	Pseudomonas aeruginosa	1058	d__Bacteria;p__Pseudomonadota;c__Gammaproteobacteria;o__Pseudomonadales;f__Pseudomonadaceae;g__Pseudomonas;s__Pseudomonas aeruginosa	USA: Chicago; Illinois	41.89 N 87.62 W	blood	clinical isolates	2020-05-27	2020-05-27
GCF_027171385.1	Pseudomonas aeruginosa	-	d__Bacteria;p__Pseudomonadota;c__Gammaproteobacteria;o__Pseudomonadales;f__Pseudomonadaceae;g__Pseudomonas;s__Pseudomonas aeruginosa	China	38.51 N 121.31 E	Activated sludge	environmental isolates	2022-12-21	2022-12-21
GCF_004373365.1	Pseudomonas aeruginosa	274	d__Bacteria;p__Pseudomonadota;c__Gammaproteobacteria;o__Pseudomonadales;f__Pseudomonadaceae;g__Pseudomonas;s__Pseudomonas aeruginosa	Canada: Sherbrooke	none	nasopharynx	clinical isolates	2019-03-25	2019-03-25
GCF_022422565.1	Pseudomonas aeruginosa	155	d__Bacteria;p__Pseudomonadota;c__Gammaproteobacteria;o__Pseudomonadales;f__Pseudomonadaceae;g__Pseudomonas;s__Pseudomonas aeruginosa	Russia: Moscow	none	derived from the strain Pseudomonas aeruginosa ATCC 27853	environmental isolates	2022-02-28	2022-02-28
GCF_040186975.1	Pseudomonas aeruginosa	664	d__Bacteria;p__Pseudomonadota;c__Gammaproteobacteria;o__Pseudomonadales;f__Pseudomonadaceae;g__Pseudomonas;s__Pseudomonas aeruginosa	none	none	none	unknown	2024-06-14	2024-06-14
GCF_900148205.1	Pseudomonas aeruginosa	845	d__Bacteria;p__Pseudomonadota;c__Gammaproteobacteria;o__Pseudomonadales;f__Pseudomonadaceae;g__Pseudomonas;s__Pseudomonas aeruginosa	none	none	none	unknown	2016-12-10	2016-12-10
GCF_014217315.1	Pseudomonas aeruginosa	1197	d__Bacteria;p__Pseudomonadota;c__Gammaproteobacteria;o__Pseudomonadales;f__Pseudomonadaceae;g__Pseudomonas;s__Pseudomonas aeruginosa	China: Shandong	36.39 N 117.06 E	the sputum of a pneumonia patient	clinical isolates	2020-08-17	2020-08-17
GCF_900146235.1	Pseudomonas aeruginosa	1031	d__Bacteria;p__Pseudomonadota;c__Gammaproteobacteria;o__Pseudomonadales;f__Pseudomonadaceae;g__Pseudomonas;s__Pseudomonas aeruginosa	none	none	none	unknown	2016-12-10	2016-12-10
GCF_000795265.1	Pseudomonas aeruginosa	277	d__Bacteria;p__Pseudomonadota;c__Gammaproteobacteria;o__Pseudomonadales;f__Pseudomonadaceae;g__Pseudomonas;s__Pseudomonas aeruginosa	Brazil: Sao Paulo	none	itra-abdominal tract infection	clinical isolates	2014-12-04	2014-12-04
GCF_000481305.1	Pseudomonas aeruginosa BWHPSA020	1930	d__Bacteria;p__Pseudomonadota;c__Gammaproteobacteria;o__Pseudomonadales;f__Pseudomonadaceae;g__Pseudomonas;s__Pseudomonas aeruginosa	USA	none	sputum	clinical isolates	2013-10-24	2013-10-24
GCF_036851945.1	Pseudomonas aeruginosa	170	d__Bacteria;p__Pseudomonadota;c__Gammaproteobacteria;o__Pseudomonadales;f__Pseudomonadaceae;g__Pseudomonas;s__Pseudomonas aeruginosa	none	none	none	unknown	2024-02-23	2024-02-23
GCF_013620075.1	Pseudomonas aeruginosa	146	d__Bacteria;p__Pseudomonadota;c__Gammaproteobacteria;o__Pseudomonadales;f__Pseudomonadaceae;g__Pseudomonas;s__Pseudomonas aeruginosa	United Kingdom	none	lung	clinical isolates	2020-07-24	2020-07-24
GCF_001444835.1	Pseudomonas aeruginosa	253	d__Bacteria;p__Pseudomonadota;c__Gammaproteobacteria;o__Pseudomonadales;f__Pseudomonadaceae;g__Pseudomonas;s__Pseudomonas aeruginosa	none	none	none	unknown	2015-11-17	2015-11-17
GCF_027570515.1	Pseudomonas aeruginosa	308	d__Bacteria;p__Pseudomonadota;c__Gammaproteobacteria;o__Pseudomonadales;f__Pseudomonadaceae;g__Pseudomonas;s__Pseudomonas aeruginosa	United Kingdom: London	51.48919532 N 0.17055858 W	sputum	clinical isolates	2023-01-05	2023-01-05
GCA_002812825.1	Pseudomonas aeruginosa	319	d__Bacteria;p__Pseudomonadota;c__Gammaproteobacteria;o__Pseudomonadales;f__Pseudomonadaceae;g__Pseudomonas;s__Pseudomonas aeruginosa	none	none	none	unknown	2017-12-06	2017-12-06
GCF_039414155.1	Pseudomonas aeruginosa	1682	d__Bacteria;p__Pseudomonadota;c__Gammaproteobacteria;o__Pseudomonadales;f__Pseudomonadaceae;g__Pseudomonas;s__Pseudomonas aeruginosa	none	none	none	unknown	2024-05-04	2024-05-04
GCF_003630295.1	Pseudomonas aeruginosa	262	d__Bacteria;p__Pseudomonadota;c__Gammaproteobacteria;o__Pseudomonadales;f__Pseudomonadaceae;g__Pseudomonas;s__Pseudomonas aeruginosa	Estonia	58.3632291 N 26.6818143 E	milk	unknown	2018-10-11	2018-10-11
GCF_002136115.1	Pseudomonas aeruginosa	175	d__Bacteria;p__Pseudomonadota;c__Gammaproteobacteria;o__Pseudomonadales;f__Pseudomonadaceae;g__Pseudomonas;s__Pseudomonas aeruginosa	Italy: Udine	46.3 N 13.14 E	Respiratory Sample	clinical isolates	2017-05-15	2017-05-15
GCF_003631675.1	Pseudomonas aeruginosa	108	d__Bacteria;p__Pseudomonadota;c__Gammaproteobacteria;o__Pseudomonadales;f__Pseudomonadaceae;g__Pseudomonas;s__Pseudomonas aeruginosa	Estonia	58.3632291 N 26.6818143 E	ear secretion	clinical isolates	2018-10-11	2018-10-11
GCF_025456545.1	Pseudomonas aeruginosa	357	d__Bacteria;p__Pseudomonadota;c__Gammaproteobacteria;o__Pseudomonadales;f__Pseudomonadaceae;g__Pseudomonas;s__Pseudomonas aeruginosa	Romania: Bucharest	none	wastewater	environmental isolates	2022-09-28	2022-09-28
GCF_028961985.1	Pseudomonas aeruginosa	348	d__Bacteria;p__Pseudomonadota;c__Gammaproteobacteria;o__Pseudomonadales;f__Pseudomonadaceae;g__Pseudomonas;s__Pseudomonas aeruginosa	none	none	ISS SRV-K	environmental isolates	2023-03-03	2023-03-03
GCF_029958385.1	Pseudomonas aeruginosa	2037	d__Bacteria;p__Pseudomonadota;c__Gammaproteobacteria;o__Pseudomonadales;f__Pseudomonadaceae;g__Pseudomonas;s__Pseudomonas aeruginosa	Portugal: Lisbon	none	none	unknown	2023-05-09	2023-05-09
GCF_036347435.1	Pseudomonas aeruginosa	27	d__Bacteria;p__Pseudomonadota;c__Gammaproteobacteria;o__Pseudomonadales;f__Pseudomonadaceae;g__Pseudomonas;s__Pseudomonas aeruginosa	none	none	none	unknown	2024-02-02	2024-02-02
GCF_031824655.1	Pseudomonas aeruginosa	235	d__Bacteria;p__Pseudomonadota;c__Gammaproteobacteria;o__Pseudomonadales;f__Pseudomonadaceae;g__Pseudomonas;s__Pseudomonas aeruginosa	none	none	none	unknown	2023-09-21	2023-09-21
GCF_037166825.1	Pseudomonas aeruginosa	252	d__Bacteria;p__Pseudomonadota;c__Gammaproteobacteria;o__Pseudomonadales;f__Pseudomonadaceae;g__Pseudomonas;s__Pseudomonas aeruginosa	none	none	none	unknown	2024-03-14	2024-03-14
GCF_900147375.1	Pseudomonas aeruginosa	389	d__Bacteria;p__Pseudomonadota;c__Gammaproteobacteria;o__Pseudomonadales;f__Pseudomonadaceae;g__Pseudomonas;s__Pseudomonas aeruginosa	none	none	none	unknown	2016-12-10	2016-12-10
GCF_030711905.1	Pseudomonas aeruginosa	773	d__Bacteria;p__Pseudomonadota;c__Gammaproteobacteria;o__Pseudomonadales;f__Pseudomonadaceae;g__Pseudomonas;s__Pseudomonas aeruginosa	China: Hangzhou	29.86 N 121.56 E	sputum	clinical isolates	2023-08-11	2023-08-11
GCF_037938455.1	Pseudomonas aeruginosa	549	d__Bacteria;p__Pseudomonadota;c__Gammaproteobacteria;o__Pseudomonadales;f__Pseudomonadaceae;g__Pseudomonas;s__Pseudomonas aeruginosa	none	none	none	unknown	2024-04-02	2024-04-02
GCF_016107485.1	Pseudomonas aeruginosa	549	d__Bacteria;p__Pseudomonadota;c__Gammaproteobacteria;o__Pseudomonadales;f__Pseudomonadaceae;g__Pseudomonas;s__Pseudomonas aeruginosa	Switzerland: St.Gallen	none	Cell culture	environmental isolates	2020-12-17	2020-12-17
GCF_000968815.1	Pseudomonas aeruginosa	270	d__Bacteria;p__Pseudomonadota;c__Gammaproteobacteria;o__Pseudomonadales;f__Pseudomonadaceae;g__Pseudomonas;s__Pseudomonas aeruginosa	Chile: Santiago	none	none	unknown	2015-04-03	2015-04-03
GCF_001023705.1	Pseudomonas aeruginosa	274	d__Bacteria;p__Pseudomonadota;c__Gammaproteobacteria;o__Pseudomonadales;f__Pseudomonadaceae;g__Pseudomonas;s__Pseudomonas aeruginosa	Canada: Toronto	43.653650 N 79.377806 W	sputum	clinical isolates	2015-06-10	2015-06-10
GCF_001910425.1	Pseudomonas aeruginosa	447	d__Bacteria;p__Pseudomonadota;c__Gammaproteobacteria;o__Pseudomonadales;f__Pseudomonadaceae;g__Pseudomonas;s__Pseudomonas aeruginosa	none	41.5 N 81.7 W	none	unknown	2016-12-20	2016-12-20
GCF_039413245.1	Pseudomonas aeruginosa	111	d__Bacteria;p__Pseudomonadota;c__Gammaproteobacteria;o__Pseudomonadales;f__Pseudomonadaceae;g__Pseudomonas;s__Pseudomonas aeruginosa	none	none	none	unknown	2024-05-04	2024-05-04
GCF_020406305.1	Pseudomonas aeruginosa	463	d__Bacteria;p__Pseudomonadota;c__Gammaproteobacteria;o__Pseudomonadales;f__Pseudomonadaceae;g__Pseudomonas;s__Pseudomonas aeruginosa	China	30.28 N 120.15 E	feces	clinical isolates	2021-10-10	2021-10-10
GCF_013328495.1	Pseudomonas aeruginosa	308	d__Bacteria;p__Pseudomonadota;c__Gammaproteobacteria;o__Pseudomonadales;f__Pseudomonadaceae;g__Pseudomonas;s__Pseudomonas aeruginosa	France	47.25 N 6.03 E	Bronchial aspiration	clinical isolates	2020-06-10	2020-06-10
GCF_003977955.1	Pseudomonas aeruginosa	3037	d__Bacteria;p__Pseudomonadota;c__Gammaproteobacteria;o__Pseudomonadales;f__Pseudomonadaceae;g__Pseudomonas;s__Pseudomonas aeruginosa	USA	none	sterile tissue	clinical isolates	2018-12-24	2018-12-24
GCF_013619955.1	Pseudomonas aeruginosa	146	d__Bacteria;p__Pseudomonadota;c__Gammaproteobacteria;o__Pseudomonadales;f__Pseudomonadaceae;g__Pseudomonas;s__Pseudomonas aeruginosa	United Kingdom	none	lung	clinical isolates	2020-07-24	2020-07-24
GCF_018920695.1	Pseudomonas aeruginosa	235	d__Bacteria;p__Pseudomonadota;c__Gammaproteobacteria;o__Pseudomonadales;f__Pseudomonadaceae;g__Pseudomonas;s__Pseudomonas aeruginosa	Australia: Adelaide	none	wastewater	environmental isolates	2021-06-17	2021-06-17
GCF_026012715.1	Pseudomonas aeruginosa	244	d__Bacteria;p__Pseudomonadota;c__Gammaproteobacteria;o__Pseudomonadales;f__Pseudomonadaceae;g__Pseudomonas;s__Pseudomonas aeruginosa	Viet Nam: Hanoi	21.0277 N 105.8341 E	body fluid	clinical isolates	2022-10-14	2022-10-14
GCF_028435685.1	Pseudomonas aeruginosa	4591	d__Bacteria;p__Pseudomonadota;c__Gammaproteobacteria;o__Pseudomonadales;f__Pseudomonadaceae;g__Pseudomonas;s__Pseudomonas aeruginosa	Spain: Santander	43.45 N 3.83 W	sputum	clinical isolates	2023-02-02	2023-02-02
GCF_021497345.2	Pseudomonas aeruginosa	244	d__Bacteria;p__Pseudomonadota;c__Gammaproteobacteria;o__Pseudomonadales;f__Pseudomonadaceae;g__Pseudomonas;s__Pseudomonas aeruginosa	China: Suzhou	31.30 N 120.58 E	none	unknown	2023-04-21	2023-04-21
GCF_040187695.1	Pseudomonas aeruginosa	308	d__Bacteria;p__Pseudomonadota;c__Gammaproteobacteria;o__Pseudomonadales;f__Pseudomonadaceae;g__Pseudomonas;s__Pseudomonas aeruginosa	none	none	none	unknown	2024-06-14	2024-06-14
GCF_001037305.1	Pseudomonas aeruginosa	274	d__Bacteria;p__Pseudomonadota;c__Gammaproteobacteria;o__Pseudomonadales;f__Pseudomonadaceae;g__Pseudomonas;s__Pseudomonas aeruginosa	Canada: Toronto	43.653650 N 79.377806 W	sputum	clinical isolates	2015-06-22	2015-06-22
GCF_019429795.1	Pseudomonas aeruginosa	-	d__Bacteria;p__Pseudomonadota;c__Gammaproteobacteria;o__Pseudomonadales;f__Pseudomonadaceae;g__Pseudomonas;s__Pseudomonas aeruginosa	Russia: Moscow	55.79 N 37.82 E	bronchoalveolar lavage (BAL)	clinical isolates	2021-07-31	2021-07-31
GCF_027571015.1	Pseudomonas aeruginosa	612	d__Bacteria;p__Pseudomonadota;c__Gammaproteobacteria;o__Pseudomonadales;f__Pseudomonadaceae;g__Pseudomonas;s__Pseudomonas aeruginosa	United Kingdom: London	51.48919532 N 0.17055858 W	sputum	clinical isolates	2023-01-05	2023-01-05
GCF_030865135.1	Pseudomonas aeruginosa	654	d__Bacteria;p__Pseudomonadota;c__Gammaproteobacteria;o__Pseudomonadales;f__Pseudomonadaceae;g__Pseudomonas;s__Pseudomonas aeruginosa	Chile: Temuco	38.73 S 72.57 W	blood	clinical isolates	2023-08-23	2023-08-23
GCA_020251805.1	Pseudomonas aeruginosa	-	d__Bacteria;p__Pseudomonadota;c__Gammaproteobacteria;o__Pseudomonadales;f__Pseudomonadaceae;g__Pseudomonas;s__Pseudomonas aeruginosa	China: Beijing city	none	none	unknown	2021-10-04	2021-10-04
GCF_003837665.1	Pseudomonas aeruginosa	111	d__Bacteria;p__Pseudomonadota;c__Gammaproteobacteria;o__Pseudomonadales;f__Pseudomonadaceae;g__Pseudomonas;s__Pseudomonas aeruginosa	Panama: Panama City	none	catheter	clinical isolates	2018-11-26	2018-11-26
GCF_001449645.1	Pseudomonas aeruginosa	235	d__Bacteria;p__Pseudomonadota;c__Gammaproteobacteria;o__Pseudomonadales;f__Pseudomonadaceae;g__Pseudomonas;s__Pseudomonas aeruginosa	France	none	Hospital	environmental isolates	2015-11-30	2015-11-30
GCF_003835645.1	Pseudomonas aeruginosa	148	d__Bacteria;p__Pseudomonadota;c__Gammaproteobacteria;o__Pseudomonadales;f__Pseudomonadaceae;g__Pseudomonas;s__Pseudomonas aeruginosa	United Kingdom: Nottingham	none	sputum of adult cystic fibrosis patient	clinical isolates	2018-11-26	2018-11-26
GCF_040901265.1	Pseudomonas aeruginosa	244	d__Bacteria;p__Pseudomonadota;c__Gammaproteobacteria;o__Pseudomonadales;f__Pseudomonadaceae;g__Pseudomonas;s__Pseudomonas aeruginosa	none	none	none	unknown	2024-07-26	2024-07-26
GCF_030714955.1	Pseudomonas aeruginosa	132	d__Bacteria;p__Pseudomonadota;c__Gammaproteobacteria;o__Pseudomonadales;f__Pseudomonadaceae;g__Pseudomonas;s__Pseudomonas aeruginosa	China: Hangzhou	29.86 N 121.56 E	sputum	clinical isolates	2023-08-11	2023-08-11
GCF_020640735.1	Pseudomonas aeruginosa	111	d__Bacteria;p__Pseudomonadota;c__Gammaproteobacteria;o__Pseudomonadales;f__Pseudomonadaceae;g__Pseudomonas;s__Pseudomonas aeruginosa	none	none	blood	clinical isolates	2021-10-26	2021-10-26
GCF_035320405.1	Pseudomonas aeruginosa	244	d__Bacteria;p__Pseudomonadota;c__Gammaproteobacteria;o__Pseudomonadales;f__Pseudomonadaceae;g__Pseudomonas;s__Pseudomonas aeruginosa	none	none	none	unknown	2024-01-09	2024-01-09
GCA_900707385.1	Pseudomonas aeruginosa	-	d__Bacteria;p__Pseudomonadota;c__Gammaproteobacteria;o__Pseudomonadales;f__Pseudomonadaceae;g__Pseudomonas;s__Pseudomonas aeruginosa	none	none	none	unknown	2019-03-20	2019-03-20
GCF_003838525.1	Pseudomonas aeruginosa	253	d__Bacteria;p__Pseudomonadota;c__Gammaproteobacteria;o__Pseudomonadales;f__Pseudomonadaceae;g__Pseudomonas;s__Pseudomonas aeruginosa	USA: Seattle	none	bronchoalveolar lavage of cystic fibrosis patient	clinical isolates	2018-11-26	2018-11-26
GCF_013912895.1	Pseudomonas aeruginosa	357	d__Bacteria;p__Pseudomonadota;c__Gammaproteobacteria;o__Pseudomonadales;f__Pseudomonadaceae;g__Pseudomonas;s__Pseudomonas aeruginosa	France: Lille	50.38 N 3.03 E	trachea	clinical isolates	2020-07-29	2020-07-29
GCF_002312585.1	Pseudomonas aeruginosa	-	d__Bacteria;p__Pseudomonadota;c__Gammaproteobacteria;o__Pseudomonadales;f__Pseudomonadaceae;g__Pseudomonas;s__Pseudomonas aeruginosa	Canada: Montreal	none	Dental unit waterline	environmental isolates	2017-09-19	2017-09-19
GCF_003630235.1	Pseudomonas aeruginosa	500	d__Bacteria;p__Pseudomonadota;c__Gammaproteobacteria;o__Pseudomonadales;f__Pseudomonadaceae;g__Pseudomonas;s__Pseudomonas aeruginosa	Estonia	58.3632291 N 26.6818143 E	ear secretion	clinical isolates	2018-10-11	2018-10-11
GCF_017693925.1	Pseudomonas aeruginosa	1248	d__Bacteria;p__Pseudomonadota;c__Gammaproteobacteria;o__Pseudomonadales;f__Pseudomonadaceae;g__Pseudomonas;s__Pseudomonas aeruginosa	Lebanon: Beirut	33.8978 N 35.4858 E	DTA	clinical isolates	2021-04-02	2021-04-02
GCF_022551805.1	Pseudomonas aeruginosa	395	d__Bacteria;p__Pseudomonadota;c__Gammaproteobacteria;o__Pseudomonadales;f__Pseudomonadaceae;g__Pseudomonas;s__Pseudomonas aeruginosa	Russia: Moscow	none	none	unknown	2022-03-12	2022-03-12
GCF_013240325.1	Pseudomonas aeruginosa	316	d__Bacteria;p__Pseudomonadota;c__Gammaproteobacteria;o__Pseudomonadales;f__Pseudomonadaceae;g__Pseudomonas;s__Pseudomonas aeruginosa	USA: Pennsylvania; Pittsburgh	40.4406 N 79.9959 W	none	unknown	2020-06-02	2020-06-02
GCF_036232225.1	Pseudomonas aeruginosa	253	d__Bacteria;p__Pseudomonadota;c__Gammaproteobacteria;o__Pseudomonadales;f__Pseudomonadaceae;g__Pseudomonas;s__Pseudomonas aeruginosa	none	none	none	unknown	2024-01-26	2024-01-26
GCF_027571345.1	Pseudomonas aeruginosa	319	d__Bacteria;p__Pseudomonadota;c__Gammaproteobacteria;o__Pseudomonadales;f__Pseudomonadaceae;g__Pseudomonas;s__Pseudomonas aeruginosa	United Kingdom: London	51.48919532 N 0.17055858 W	sputum	clinical isolates	2023-01-05	2023-01-05
GCF_037416375.1	Pseudomonas aeruginosa	1025	d__Bacteria;p__Pseudomonadota;c__Gammaproteobacteria;o__Pseudomonadales;f__Pseudomonadaceae;g__Pseudomonas;s__Pseudomonas aeruginosa	none	none	none	unknown	2024-03-20	2024-03-20
GCF_021502785.1	Pseudomonas aeruginosa	463	d__Bacteria;p__Pseudomonadota;c__Gammaproteobacteria;o__Pseudomonadales;f__Pseudomonadaceae;g__Pseudomonas;s__Pseudomonas aeruginosa	China	30.16 N 120.12 E	sputum	clinical isolates	2022-01-18	2022-01-18
GCF_025697945.1	Pseudomonas aeruginosa	3730	d__Bacteria;p__Pseudomonadota;c__Gammaproteobacteria;o__Pseudomonadales;f__Pseudomonadaceae;g__Pseudomonas;s__Pseudomonas aeruginosa	Saudi Arabia: Riyadh	none	none	unknown	2022-10-13	2022-10-13
GCF_001024205.1	Pseudomonas aeruginosa	274	d__Bacteria;p__Pseudomonadota;c__Gammaproteobacteria;o__Pseudomonadales;f__Pseudomonadaceae;g__Pseudomonas;s__Pseudomonas aeruginosa	Canada: Toronto	43.653650 N 79.377806 W	sputum	clinical isolates	2015-06-10	2015-06-10
GCF_022407875.1	Pseudomonas aeruginosa	875	d__Bacteria;p__Pseudomonadota;c__Gammaproteobacteria;o__Pseudomonadales;f__Pseudomonadaceae;g__Pseudomonas;s__Pseudomonas aeruginosa	none	none	none	unknown	2022-02-28	2022-02-28
GCA_029382725.1	Pseudomonas aeruginosa	-	d__Bacteria;p__Pseudomonadota;c__Gammaproteobacteria;o__Pseudomonadales;f__Pseudomonadaceae;g__Pseudomonas;s__Pseudomonas aeruginosa	Ecuador: Quito	0.28671686 S 78.55016137 W	Rectal swab 2	clinical isolates	2023-03-26	2023-03-26
GCF_003968275.1	Pseudomonas aeruginosa	1654	d__Bacteria;p__Pseudomonadota;c__Gammaproteobacteria;o__Pseudomonadales;f__Pseudomonadaceae;g__Pseudomonas;s__Pseudomonas aeruginosa	USA	none	urine	clinical isolates	2018-12-24	2018-12-24
GCF_039413175.1	Pseudomonas aeruginosa	17	d__Bacteria;p__Pseudomonadota;c__Gammaproteobacteria;o__Pseudomonadales;f__Pseudomonadaceae;g__Pseudomonas;s__Pseudomonas aeruginosa	none	none	none	unknown	2024-05-04	2024-05-04
GCF_003721395.1	Pseudomonas aeruginosa	549	d__Bacteria;p__Pseudomonadota;c__Gammaproteobacteria;o__Pseudomonadales;f__Pseudomonadaceae;g__Pseudomonas;s__Pseudomonas aeruginosa	France: Paris	none	Rectal	clinical isolates	2018-11-11	2018-11-11
GCF_039413495.1	Pseudomonas aeruginosa	357	d__Bacteria;p__Pseudomonadota;c__Gammaproteobacteria;o__Pseudomonadales;f__Pseudomonadaceae;g__Pseudomonas;s__Pseudomonas aeruginosa	none	none	none	unknown	2024-05-04	2024-05-04
GCF_041205225.1	Pseudomonas aeruginosa	235	d__Bacteria;p__Pseudomonadota;c__Gammaproteobacteria;o__Pseudomonadales;f__Pseudomonadaceae;g__Pseudomonas;s__Pseudomonas aeruginosa	none	none	none	unknown	2024-08-11	2024-08-11
GCF_000790205.1	Pseudomonas aeruginosa	1101	d__Bacteria;p__Pseudomonadota;c__Gammaproteobacteria;o__Pseudomonadales;f__Pseudomonadaceae;g__Pseudomonas;s__Pseudomonas aeruginosa	China: Shatin	none	respiratory tract infection	clinical isolates	2014-12-04	2014-12-04
GCF_001420205.1	Pseudomonas aeruginosa	274	d__Bacteria;p__Pseudomonadota;c__Gammaproteobacteria;o__Pseudomonadales;f__Pseudomonadaceae;g__Pseudomonas;s__Pseudomonas aeruginosa	none	none	none	unknown	2015-10-29	2015-10-29
GCF_900406885.1	Pseudomonas aeruginosa	244	d__Bacteria;p__Pseudomonadota;c__Gammaproteobacteria;o__Pseudomonadales;f__Pseudomonadaceae;g__Pseudomonas;s__Pseudomonas aeruginosa	none	3.320 S 37.327 E	wound swab sample	clinical isolates	2018-05-09	2018-05-09
GCF_040715475.1	Pseudomonas aeruginosa	381	d__Bacteria;p__Pseudomonadota;c__Gammaproteobacteria;o__Pseudomonadales;f__Pseudomonadaceae;g__Pseudomonas;s__Pseudomonas aeruginosa	none	none	none	unknown	2024-07-15	2024-07-15
GCF_040187055.1	Pseudomonas aeruginosa	1203	d__Bacteria;p__Pseudomonadota;c__Gammaproteobacteria;o__Pseudomonadales;f__Pseudomonadaceae;g__Pseudomonas;s__Pseudomonas aeruginosa	none	none	none	unknown	2024-06-14	2024-06-14
GCF_001035205.1	Pseudomonas aeruginosa	-	d__Bacteria;p__Pseudomonadota;c__Gammaproteobacteria;o__Pseudomonadales;f__Pseudomonadaceae;g__Pseudomonas;s__Pseudomonas aeruginosa	Canada: Toronto	43.653650 N 79.377806 W	sputum	clinical isolates	2015-06-22	2015-06-22
GCF_004373225.1	Pseudomonas aeruginosa	-	d__Bacteria;p__Pseudomonadota;c__Gammaproteobacteria;o__Pseudomonadales;f__Pseudomonadaceae;g__Pseudomonas;s__Pseudomonas aeruginosa	Canada: Sherbrooke	none	sputum	clinical isolates	2019-03-25	2019-03-25
GCF_032803675.1	Pseudomonas aeruginosa	1020	d__Bacteria;p__Pseudomonadota;c__Gammaproteobacteria;o__Pseudomonadales;f__Pseudomonadaceae;g__Pseudomonas;s__Pseudomonas aeruginosa	none	none	none	unknown	2023-10-17	2023-10-17
GCF_020639895.1	Pseudomonas aeruginosa	299	d__Bacteria;p__Pseudomonadota;c__Gammaproteobacteria;o__Pseudomonadales;f__Pseudomonadaceae;g__Pseudomonas;s__Pseudomonas aeruginosa	none	none	blood	clinical isolates	2021-10-26	2021-10-26
GCF_037166945.1	Pseudomonas aeruginosa	252	d__Bacteria;p__Pseudomonadota;c__Gammaproteobacteria;o__Pseudomonadales;f__Pseudomonadaceae;g__Pseudomonas;s__Pseudomonas aeruginosa	none	none	none	unknown	2024-03-14	2024-03-14
GCF_029835465.1	Pseudomonas aeruginosa	253	d__Bacteria;p__Pseudomonadota;c__Gammaproteobacteria;o__Pseudomonadales;f__Pseudomonadaceae;g__Pseudomonas;s__Pseudomonas aeruginosa	Pakistan	none	surface swab	environmental isolates	2023-04-19	2023-04-19
GCF_017742155.1	Pseudomonas aeruginosa	179	d__Bacteria;p__Pseudomonadota;c__Gammaproteobacteria;o__Pseudomonadales;f__Pseudomonadaceae;g__Pseudomonas;s__Pseudomonas aeruginosa	Canada: Toronto	none	sputum	clinical isolates	2021-04-03	2021-04-03
GCF_003833705.1	Pseudomonas aeruginosa	2235	d__Bacteria;p__Pseudomonadota;c__Gammaproteobacteria;o__Pseudomonadales;f__Pseudomonadaceae;g__Pseudomonas;s__Pseudomonas aeruginosa	United Kingdom: Nottingham	none	wound	clinical isolates	2018-11-26	2018-11-26
GCF_000792945.1	Pseudomonas aeruginosa	1033	d__Bacteria;p__Pseudomonadota;c__Gammaproteobacteria;o__Pseudomonadales;f__Pseudomonadaceae;g__Pseudomonas;s__Pseudomonas aeruginosa	Germany: Koln	none	respiratory tract infection	clinical isolates	2014-12-04	2014-12-04
GCF_002406265.1	Pseudomonas aeruginosa	235	d__Bacteria;p__Pseudomonadota;c__Gammaproteobacteria;o__Pseudomonadales;f__Pseudomonadaceae;g__Pseudomonas;s__Pseudomonas aeruginosa	Australia: Sydney	33.822 S 151.191 E	Blood culture	clinical isolates	2017-09-29	2017-09-29
GCF_001180545.1	Pseudomonas aeruginosa	111	d__Bacteria;p__Pseudomonadota;c__Gammaproteobacteria;o__Pseudomonadales;f__Pseudomonadaceae;g__Pseudomonas;s__Pseudomonas aeruginosa	none	none	none	unknown	2015-07-07	2015-07-07
GCF_900145215.1	Pseudomonas aeruginosa	379	d__Bacteria;p__Pseudomonadota;c__Gammaproteobacteria;o__Pseudomonadales;f__Pseudomonadaceae;g__Pseudomonas;s__Pseudomonas aeruginosa	none	none	none	unknown	2016-12-10	2016-12-10
GCF_900146045.1	Pseudomonas aeruginosa	27	d__Bacteria;p__Pseudomonadota;c__Gammaproteobacteria;o__Pseudomonadales;f__Pseudomonadaceae;g__Pseudomonas;s__Pseudomonas aeruginosa	none	none	none	unknown	2016-12-10	2016-12-10
GCF_004370025.1	Pseudomonas aeruginosa	4595	d__Bacteria;p__Pseudomonadota;c__Gammaproteobacteria;o__Pseudomonadales;f__Pseudomonadaceae;g__Pseudomonas;s__Pseudomonas aeruginosa	Canada: Chicoutimi	none	sputum	clinical isolates	2019-03-25	2019-03-25
GCF_022553035.1	Pseudomonas aeruginosa	3451	d__Bacteria;p__Pseudomonadota;c__Gammaproteobacteria;o__Pseudomonadales;f__Pseudomonadaceae;g__Pseudomonas;s__Pseudomonas aeruginosa	Russia: Moscow	none	none	unknown	2022-03-12	2022-03-12
GCF_003835765.1	Pseudomonas aeruginosa	845	d__Bacteria;p__Pseudomonadota;c__Gammaproteobacteria;o__Pseudomonadales;f__Pseudomonadaceae;g__Pseudomonas;s__Pseudomonas aeruginosa	New Zealand: Dunedin	none	cystic fibrosis patient	clinical isolates	2018-11-26	2018-11-26
GCF_025697305.1	Pseudomonas aeruginosa	3729	d__Bacteria;p__Pseudomonadota;c__Gammaproteobacteria;o__Pseudomonadales;f__Pseudomonadaceae;g__Pseudomonas;s__Pseudomonas aeruginosa	Saudi Arabia: Riyadh	none	none	unknown	2022-10-13	2022-10-13
GCF_040901165.1	Pseudomonas aeruginosa	111	d__Bacteria;p__Pseudomonadota;c__Gammaproteobacteria;o__Pseudomonadales;f__Pseudomonadaceae;g__Pseudomonas;s__Pseudomonas aeruginosa	none	none	none	unknown	2024-07-26	2024-07-26
GCF_003840465.1	Pseudomonas aeruginosa	27	d__Bacteria;p__Pseudomonadota;c__Gammaproteobacteria;o__Pseudomonadales;f__Pseudomonadaceae;g__Pseudomonas;s__Pseudomonas aeruginosa	Australia: Melbourne	none	bronchoalveolar lavage of child cystic fibrosis patient	clinical isolates	2018-11-26	2018-11-26
GCF_001606045.1	Pseudomonas aeruginosa	2362	d__Bacteria;p__Pseudomonadota;c__Gammaproteobacteria;o__Pseudomonadales;f__Pseudomonadaceae;g__Pseudomonas;s__Pseudomonas aeruginosa	China: Haidian; Beijing	39.95 N 116.30 E	soil	environmental isolates	2016-04-04	2016-04-04
GCF_025792225.1	Pseudomonas aeruginosa	309	d__Bacteria;p__Pseudomonadota;c__Gammaproteobacteria;o__Pseudomonadales;f__Pseudomonadaceae;g__Pseudomonas;s__Pseudomonas aeruginosa	France: Normandy	49.20172498 N 0.39632489 W	auricular	clinical isolates	2022-10-22	2022-10-22
GCA_023456135.1	Pseudomonadota bacterium	-	d__Bacteria;p__Pseudomonadota;c__Gammaproteobacteria;o__Pseudomonadales;f__Pseudomonadaceae;g__Pseudomonas;s__Pseudomonas aeruginosa	Brazil: Dourados	22.22111 S 54.80556 W	feces	clinical isolates	2022-05-17	2022-05-17
GCF_003629865.1	Pseudomonas aeruginosa	274	d__Bacteria;p__Pseudomonadota;c__Gammaproteobacteria;o__Pseudomonadales;f__Pseudomonadaceae;g__Pseudomonas;s__Pseudomonas aeruginosa	Estonia	58.3632291 N 26.6818143 E	ear secretion	clinical isolates	2018-10-11	2018-10-11
GCF_027495245.1	Pseudomonas aeruginosa	235	d__Bacteria;p__Pseudomonadota;c__Gammaproteobacteria;o__Pseudomonadales;f__Pseudomonadaceae;g__Pseudomonas;s__Pseudomonas aeruginosa	China	29.86 N 121.56 E	none	unknown	2022-12-28	2022-12-28
GCF_025697045.1	Pseudomonas aeruginosa	1086	d__Bacteria;p__Pseudomonadota;c__Gammaproteobacteria;o__Pseudomonadales;f__Pseudomonadaceae;g__Pseudomonas;s__Pseudomonas aeruginosa	Saudi Arabia: Riyadh	none	none	unknown	2022-10-13	2022-10-13
GCF_900147445.1	Pseudomonas aeruginosa	4154	d__Bacteria;p__Pseudomonadota;c__Gammaproteobacteria;o__Pseudomonadales;f__Pseudomonadaceae;g__Pseudomonas;s__Pseudomonas aeruginosa	none	none	none	unknown	2016-12-10	2016-12-10
GCF_038000105.1	Pseudomonas aeruginosa	654	d__Bacteria;p__Pseudomonadota;c__Gammaproteobacteria;o__Pseudomonadales;f__Pseudomonadaceae;g__Pseudomonas;s__Pseudomonas aeruginosa	none	none	none	unknown	2024-04-07	2024-04-07
GCF_002330925.1	Pseudomonas aeruginosa	179	d__Bacteria;p__Pseudomonadota;c__Gammaproteobacteria;o__Pseudomonadales;f__Pseudomonadaceae;g__Pseudomonas;s__Pseudomonas aeruginosa	USA: Deforest; Wisconsin	43.25 N 89.38 W	sink drain	environmental isolates	2017-09-21	2017-09-21
GCF_040329075.1	Pseudomonas aeruginosa	235	d__Bacteria;p__Pseudomonadota;c__Gammaproteobacteria;o__Pseudomonadales;f__Pseudomonadaceae;g__Pseudomonas;s__Pseudomonas aeruginosa	none	none	none	unknown	2024-06-25	2024-06-25
GCF_000611995.2	Pseudomonas aeruginosa PA99	463	d__Bacteria;p__Pseudomonadota;c__Gammaproteobacteria;o__Pseudomonadales;f__Pseudomonadaceae;g__Pseudomonas;s__Pseudomonas aeruginosa	USA	none	urine	clinical isolates	2014-04-01	2014-04-01
GCF_022422895.1	Pseudomonas aeruginosa	155	d__Bacteria;p__Pseudomonadota;c__Gammaproteobacteria;o__Pseudomonadales;f__Pseudomonadaceae;g__Pseudomonas;s__Pseudomonas aeruginosa	Russia: Moscow	none	derived from the strain Pseudomonas aeruginosa ATCC 27853	environmental isolates	2022-02-28	2022-02-28
GCF_001555375.1	Pseudomonas aeruginosa	4659	d__Bacteria;p__Pseudomonadota;c__Gammaproteobacteria;o__Pseudomonadales;f__Pseudomonadaceae;g__Pseudomonas;s__Pseudomonas aeruginosa	USA	none	sputum	clinical isolates	2016-02-09	2016-02-09
GCA_035198885.1	Pseudomonas aeruginosa	823	d__Bacteria;p__Pseudomonadota;c__Gammaproteobacteria;o__Pseudomonadales;f__Pseudomonadaceae;g__Pseudomonas;s__Pseudomonas aeruginosa	none	none	none	unknown	2024-01-02	2024-01-02
GCF_003411045.2	Pseudomonas aeruginosa	845	d__Bacteria;p__Pseudomonadota;c__Gammaproteobacteria;o__Pseudomonadales;f__Pseudomonadaceae;g__Pseudomonas;s__Pseudomonas aeruginosa	USA: Chicago; Illinois	41.89 N 87.62 W	blood	clinical isolates	2020-05-27	2020-05-27
GCF_017693465.1	Pseudomonas aeruginosa	773	d__Bacteria;p__Pseudomonadota;c__Gammaproteobacteria;o__Pseudomonadales;f__Pseudomonadaceae;g__Pseudomonas;s__Pseudomonas aeruginosa	Lebanon: Beirut	33.8978 N 35.4858 E	DTA	clinical isolates	2021-04-02	2021-04-02
GCF_035007645.1	Pseudomonas aeruginosa	252	d__Bacteria;p__Pseudomonadota;c__Gammaproteobacteria;o__Pseudomonadales;f__Pseudomonadaceae;g__Pseudomonas;s__Pseudomonas aeruginosa	none	none	none	unknown	2024-01-02	2024-01-02
GCF_027570775.1	Pseudomonas aeruginosa	775	d__Bacteria;p__Pseudomonadota;c__Gammaproteobacteria;o__Pseudomonadales;f__Pseudomonadaceae;g__Pseudomonas;s__Pseudomonas aeruginosa	United Kingdom: London	51.48919532 N 0.17055858 W	sputum	clinical isolates	2023-01-05	2023-01-05
GCF_027570755.1	Pseudomonas aeruginosa	369	d__Bacteria;p__Pseudomonadota;c__Gammaproteobacteria;o__Pseudomonadales;f__Pseudomonadaceae;g__Pseudomonas;s__Pseudomonas aeruginosa	United Kingdom: London	51.48919532 N 0.17055858 W	sputum	clinical isolates	2023-01-05	2023-01-05
GCF_031218375.1	Pseudomonas aeruginosa	697	d__Bacteria;p__Pseudomonadota;c__Gammaproteobacteria;o__Pseudomonadales;f__Pseudomonadaceae;g__Pseudomonas;s__Pseudomonas aeruginosa	China:Beijing	39.90 N 116.27 E	sputum	clinical isolates	2023-09-06	2023-09-06
GCF_034045945.1	Pseudomonas aeruginosa	260	d__Bacteria;p__Pseudomonadota;c__Gammaproteobacteria;o__Pseudomonadales;f__Pseudomonadaceae;g__Pseudomonas;s__Pseudomonas aeruginosa	none	none	none	unknown	2023-12-04	2023-12-04
GCF_000795405.1	Pseudomonas aeruginosa	146	d__Bacteria;p__Pseudomonadota;c__Gammaproteobacteria;o__Pseudomonadales;f__Pseudomonadaceae;g__Pseudomonas;s__Pseudomonas aeruginosa	Canada	none	respiratory tract infection	clinical isolates	2014-12-04	2014-12-04
GCF_001180465.1	Pseudomonas aeruginosa	111	d__Bacteria;p__Pseudomonadota;c__Gammaproteobacteria;o__Pseudomonadales;f__Pseudomonadaceae;g__Pseudomonas;s__Pseudomonas aeruginosa	none	none	none	unknown	2015-07-07	2015-07-07
GCF_030865575.1	Pseudomonas aeruginosa	654	d__Bacteria;p__Pseudomonadota;c__Gammaproteobacteria;o__Pseudomonadales;f__Pseudomonadaceae;g__Pseudomonas;s__Pseudomonas aeruginosa	Chile: Santiago	33.45 S 70.64 W	urine	clinical isolates	2023-08-23	2023-08-23
GCF_004769055.1	Pseudomonas aeruginosa	234	d__Bacteria;p__Pseudomonadota;c__Gammaproteobacteria;o__Pseudomonadales;f__Pseudomonadaceae;g__Pseudomonas;s__Pseudomonas aeruginosa	India	none	rhizosphere	unknown	2019-04-10	2019-04-10
GCF_900146785.1	Pseudomonas aeruginosa	274	d__Bacteria;p__Pseudomonadota;c__Gammaproteobacteria;o__Pseudomonadales;f__Pseudomonadaceae;g__Pseudomonas;s__Pseudomonas aeruginosa	none	none	none	unknown	2016-12-10	2016-12-10
GCF_034258885.1	Pseudomonas aeruginosa	-	d__Bacteria;p__Pseudomonadota;c__Gammaproteobacteria;o__Pseudomonadales;f__Pseudomonadaceae;g__Pseudomonas;s__Pseudomonas aeruginosa	none	none	none	unknown	2023-12-09	2023-12-09
GCF_026727695.1	Pseudomonas aeruginosa	369	d__Bacteria;p__Pseudomonadota;c__Gammaproteobacteria;o__Pseudomonadales;f__Pseudomonadaceae;g__Pseudomonas;s__Pseudomonas aeruginosa	Germany: Bielefeld	none	plastic surface of detergent compartment of a washing machine	environmental isolates	2022-12-07	2022-12-07
GCF_900106185.1	Pseudomonas aeruginosa	319	d__Bacteria;p__Pseudomonadota;c__Gammaproteobacteria;o__Pseudomonadales;f__Pseudomonadaceae;g__Pseudomonas;s__Pseudomonas aeruginosa	none	none	none	unknown	2019-09-30	2019-09-30
GCF_900144655.1	Pseudomonas aeruginosa	2649	d__Bacteria;p__Pseudomonadota;c__Gammaproteobacteria;o__Pseudomonadales;f__Pseudomonadaceae;g__Pseudomonas;s__Pseudomonas aeruginosa	none	none	none	unknown	2016-12-10	2016-12-10
GCF_004347045.1	Pseudomonas aeruginosa	2042	d__Bacteria;p__Pseudomonadota;c__Gammaproteobacteria;o__Pseudomonadales;f__Pseudomonadaceae;g__Pseudomonas;s__Pseudomonas aeruginosa	France	47.21 N 1.55 W	BAL	clinical isolates	2019-03-12	2019-03-12
GCF_036330365.1	Pseudomonas aeruginosa	175	d__Bacteria;p__Pseudomonadota;c__Gammaproteobacteria;o__Pseudomonadales;f__Pseudomonadaceae;g__Pseudomonas;s__Pseudomonas aeruginosa	none	none	none	unknown	2024-02-01	2024-02-01
GCF_029870425.1	Pseudomonas aeruginosa	179	d__Bacteria;p__Pseudomonadota;c__Gammaproteobacteria;o__Pseudomonadales;f__Pseudomonadaceae;g__Pseudomonas;s__Pseudomonas aeruginosa	China: Shanghai	none	sputum	clinical isolates	2023-04-25	2023-04-25
GCF_003968215.1	Pseudomonas aeruginosa	244	d__Bacteria;p__Pseudomonadota;c__Gammaproteobacteria;o__Pseudomonadales;f__Pseudomonadaceae;g__Pseudomonas;s__Pseudomonas aeruginosa	USA	none	wound	clinical isolates	2018-12-24	2018-12-24
GCF_023500025.1	Pseudomonas aeruginosa PA103	298	d__Bacteria;p__Pseudomonadota;c__Gammaproteobacteria;o__Pseudomonadales;f__Pseudomonadaceae;g__Pseudomonas;s__Pseudomonas aeruginosa	none	none	none	unknown	2022-05-18	2022-05-18
GCA_009800045.1	Pseudomonas aeruginosa	549	d__Bacteria;p__Pseudomonadota;c__Gammaproteobacteria;o__Pseudomonadales;f__Pseudomonadaceae;g__Pseudomonas;s__Pseudomonas aeruginosa	none	none	none	unknown	2019-12-26	2019-12-26
GCF_031734115.1	Pseudomonas aeruginosa	244	d__Bacteria;p__Pseudomonadota;c__Gammaproteobacteria;o__Pseudomonadales;f__Pseudomonadaceae;g__Pseudomonas;s__Pseudomonas aeruginosa	none	none	none	unknown	2023-09-20	2023-09-20
GCF_028435445.1	Pseudomonas aeruginosa	111	d__Bacteria;p__Pseudomonadota;c__Gammaproteobacteria;o__Pseudomonadales;f__Pseudomonadaceae;g__Pseudomonas;s__Pseudomonas aeruginosa	Spain: Santander	43.45 N 3.83 W	bronchoalveolar lavage	clinical isolates	2023-02-02	2023-02-02
GCF_030283505.1	Pseudomonas aeruginosa	644	d__Bacteria;p__Pseudomonadota;c__Gammaproteobacteria;o__Pseudomonadales;f__Pseudomonadaceae;g__Pseudomonas;s__Pseudomonas aeruginosa	Australia: Melbourne	37.85 S 144.98 E	Burn	clinical isolates	2023-06-16	2023-06-16
GCF_029873055.1	Pseudomonas aeruginosa	412	d__Bacteria;p__Pseudomonadota;c__Gammaproteobacteria;o__Pseudomonadales;f__Pseudomonadaceae;g__Pseudomonas;s__Pseudomonas aeruginosa	Spain	42.47 N 2.45 W	sputum	clinical isolates	2023-04-25	2023-04-25
GCF_000791885.1	Pseudomonas aeruginosa	2721	d__Bacteria;p__Pseudomonadota;c__Gammaproteobacteria;o__Pseudomonadales;f__Pseudomonadaceae;g__Pseudomonas;s__Pseudomonas aeruginosa	Croatia: Split	none	respiratory tract infection	clinical isolates	2014-12-04	2014-12-04
GCF_040714205.1	Pseudomonas aeruginosa	274	d__Bacteria;p__Pseudomonadota;c__Gammaproteobacteria;o__Pseudomonadales;f__Pseudomonadaceae;g__Pseudomonas;s__Pseudomonas aeruginosa	none	none	none	unknown	2024-07-15	2024-07-15
GCF_030183295.1	Pseudomonas aeruginosa	111	d__Bacteria;p__Pseudomonadota;c__Gammaproteobacteria;o__Pseudomonadales;f__Pseudomonadaceae;g__Pseudomonas;s__Pseudomonas aeruginosa	Australia: Melbourne	37.85 S 144.98 E	urine	clinical isolates	2023-06-06	2023-06-06
GCF_013178475.1	Pseudomonas aeruginosa	560	d__Bacteria;p__Pseudomonadota;c__Gammaproteobacteria;o__Pseudomonadales;f__Pseudomonadaceae;g__Pseudomonas;s__Pseudomonas aeruginosa	Spain	none	blood	clinical isolates	2020-05-27	2020-05-27
GCF_900707695.1	Pseudomonas aeruginosa	111	d__Bacteria;p__Pseudomonadota;c__Gammaproteobacteria;o__Pseudomonadales;f__Pseudomonadaceae;g__Pseudomonas;s__Pseudomonas aeruginosa	none	none	none	unknown	2019-03-20	2019-03-20
GCF_036531035.1	Pseudomonas aeruginosa	1047	d__Bacteria;p__Pseudomonadota;c__Gammaproteobacteria;o__Pseudomonadales;f__Pseudomonadaceae;g__Pseudomonas;s__Pseudomonas aeruginosa	none	none	none	unknown	2024-02-09	2024-02-09
GCF_900708855.1	Pseudomonas aeruginosa	-	d__Bacteria;p__Pseudomonadota;c__Gammaproteobacteria;o__Pseudomonadales;f__Pseudomonadaceae;g__Pseudomonas;s__Pseudomonas aeruginosa	none	none	none	unknown	2019-03-20	2019-03-20
GCF_001375455.1	Pseudomonas aeruginosa	253	d__Bacteria;p__Pseudomonadota;c__Gammaproteobacteria;o__Pseudomonadales;f__Pseudomonadaceae;g__Pseudomonas;s__Pseudomonas aeruginosa	none	none	none	unknown	2015-04-20	2015-04-20
GCF_000790085.1	Pseudomonas aeruginosa	132	d__Bacteria;p__Pseudomonadota;c__Gammaproteobacteria;o__Pseudomonadales;f__Pseudomonadaceae;g__Pseudomonas;s__Pseudomonas aeruginosa	Spain: Bilbao	none	itra-abdominal tract infection	clinical isolates	2014-12-04	2014-12-04
GCA_004351215.1	Pseudomonas aeruginosa	-	d__Bacteria;p__Pseudomonadota;c__Gammaproteobacteria;o__Pseudomonadales;f__Pseudomonadaceae;g__Pseudomonas;s__Pseudomonas aeruginosa	Italy: Trento	none	hospital	environmental isolates	2019-03-14	2019-03-14
GCF_003839665.1	Pseudomonas aeruginosa	262	d__Bacteria;p__Pseudomonadota;c__Gammaproteobacteria;o__Pseudomonadales;f__Pseudomonadaceae;g__Pseudomonas;s__Pseudomonas aeruginosa	Australia: Brisbane	none	sputum of adult cystic fibrosis patient	clinical isolates	2018-11-26	2018-11-26
GCF_033797395.1	Pseudomonas aeruginosa	803	d__Bacteria;p__Pseudomonadota;c__Gammaproteobacteria;o__Pseudomonadales;f__Pseudomonadaceae;g__Pseudomonas;s__Pseudomonas aeruginosa	none	none	none	unknown	2023-11-17	2023-11-17
GCF_003324405.1	Pseudomonas aeruginosa	111	d__Bacteria;p__Pseudomonadota;c__Gammaproteobacteria;o__Pseudomonadales;f__Pseudomonadaceae;g__Pseudomonas;s__Pseudomonas aeruginosa	none	none	none	unknown	2018-07-16	2018-07-16
GCF_036879265.1	Pseudomonas aeruginosa	591	d__Bacteria;p__Pseudomonadota;c__Gammaproteobacteria;o__Pseudomonadales;f__Pseudomonadaceae;g__Pseudomonas;s__Pseudomonas aeruginosa	none	none	none	unknown	2024-02-26	2024-02-26
GCF_033797655.1	Pseudomonas aeruginosa	644	d__Bacteria;p__Pseudomonadota;c__Gammaproteobacteria;o__Pseudomonadales;f__Pseudomonadaceae;g__Pseudomonas;s__Pseudomonas aeruginosa	none	none	none	unknown	2023-11-17	2023-11-17
GCF_037002145.1	Pseudomonas aeruginosa	111	d__Bacteria;p__Pseudomonadota;c__Gammaproteobacteria;o__Pseudomonadales;f__Pseudomonadaceae;g__Pseudomonas;s__Pseudomonas aeruginosa	none	none	none	unknown	2024-03-04	2024-03-04
GCF_039830125.1	Pseudomonas aeruginosa	-	d__Bacteria;p__Pseudomonadota;c__Gammaproteobacteria;o__Pseudomonadales;f__Pseudomonadaceae;g__Pseudomonas;s__Pseudomonas aeruginosa	none	none	none	unknown	2024-05-26	2024-05-26
GCF_000480645.1	Pseudomonas aeruginosa BL25	313	d__Bacteria;p__Pseudomonadota;c__Gammaproteobacteria;o__Pseudomonadales;f__Pseudomonadaceae;g__Pseudomonas;s__Pseudomonas aeruginosa	USA	none	eye	clinical isolates	2013-10-24	2013-10-24
GCF_033229485.1	Pseudomonas aeruginosa	244	d__Bacteria;p__Pseudomonadota;c__Gammaproteobacteria;o__Pseudomonadales;f__Pseudomonadaceae;g__Pseudomonas;s__Pseudomonas aeruginosa	none	none	none	unknown	2023-11-02	2023-11-02
GCF_026890985.1	Pseudomonas aeruginosa	900	d__Bacteria;p__Pseudomonadota;c__Gammaproteobacteria;o__Pseudomonadales;f__Pseudomonadaceae;g__Pseudomonas;s__Pseudomonas aeruginosa	Brazil: Minas Gerais	20.07 S 44.12 W	Residual water	environmental isolates	2022-12-13	2022-12-13
GCF_016055775.1	Pseudomonas aeruginosa	3079	d__Bacteria;p__Pseudomonadota;c__Gammaproteobacteria;o__Pseudomonadales;f__Pseudomonadaceae;g__Pseudomonas;s__Pseudomonas aeruginosa	Brazil	15.75 S 47.95 W	blood	clinical isolates	2020-12-15	2020-12-15
GCF_003630225.1	Pseudomonas aeruginosa	2460	d__Bacteria;p__Pseudomonadota;c__Gammaproteobacteria;o__Pseudomonadales;f__Pseudomonadaceae;g__Pseudomonas;s__Pseudomonas aeruginosa	Estonia	58.3632291 N 26.6818143 E	ear secretion	clinical isolates	2018-10-11	2018-10-11
GCF_013284945.1	Pseudomonas aeruginosa	233	d__Bacteria;p__Pseudomonadota;c__Gammaproteobacteria;o__Pseudomonadales;f__Pseudomonadaceae;g__Pseudomonas;s__Pseudomonas aeruginosa	France: Paris	47.25 N 6.0333 E	Bones	clinical isolates	2020-06-07	2020-06-07
GCF_030183055.1	Pseudomonas aeruginosa	111	d__Bacteria;p__Pseudomonadota;c__Gammaproteobacteria;o__Pseudomonadales;f__Pseudomonadaceae;g__Pseudomonas;s__Pseudomonas aeruginosa	Australia: Melbourne	37.85 S 144.98 E	Skin and soft tissue	clinical isolates	2023-06-06	2023-06-06
GCF_001374895.1	Pseudomonas aeruginosa	253	d__Bacteria;p__Pseudomonadota;c__Gammaproteobacteria;o__Pseudomonadales;f__Pseudomonadaceae;g__Pseudomonas;s__Pseudomonas aeruginosa	none	none	none	unknown	2015-04-20	2015-04-20
GCF_001036735.1	Pseudomonas aeruginosa	274	d__Bacteria;p__Pseudomonadota;c__Gammaproteobacteria;o__Pseudomonadales;f__Pseudomonadaceae;g__Pseudomonas;s__Pseudomonas aeruginosa	Canada: Toronto	43.653650 N 79.377806 W	sputum	clinical isolates	2015-06-22	2015-06-22
GCF_020708595.1	Pseudomonas sp. 203-8	508	d__Bacteria;p__Pseudomonadota;c__Gammaproteobacteria;o__Pseudomonadales;f__Pseudomonadaceae;g__Pseudomonas;s__Pseudomonas aeruginosa	China: Beijing	none	rhizosphere	unknown	2021-11-01	2021-11-01
GCF_003834285.1	Pseudomonas aeruginosa	1332	d__Bacteria;p__Pseudomonadota;c__Gammaproteobacteria;o__Pseudomonadales;f__Pseudomonadaceae;g__Pseudomonas;s__Pseudomonas aeruginosa	Japan	none	River	environmental isolates	2018-11-26	2018-11-26
GCF_013867645.1	Pseudomonas aeruginosa	-	d__Bacteria;p__Pseudomonadota;c__Gammaproteobacteria;o__Pseudomonadales;f__Pseudomonadaceae;g__Pseudomonas;s__Pseudomonas aeruginosa	none	none	none	unknown	2020-07-28	2020-07-28
GCF_000797055.1	Pseudomonas aeruginosa	1011	d__Bacteria;p__Pseudomonadota;c__Gammaproteobacteria;o__Pseudomonadales;f__Pseudomonadaceae;g__Pseudomonas;s__Pseudomonas aeruginosa	USA: Cleveland	none	cystic fibrosis isolate	clinical isolates	2014-12-04	2014-12-04
GCF_022422415.1	Pseudomonas aeruginosa	155	d__Bacteria;p__Pseudomonadota;c__Gammaproteobacteria;o__Pseudomonadales;f__Pseudomonadaceae;g__Pseudomonas;s__Pseudomonas aeruginosa	Russia: Moscow	none	derived from the strain Pseudomonas aeruginosa ATCC 27853	environmental isolates	2022-02-28	2022-02-28
GCF_030444675.1	Pseudomonas aeruginosa	549	d__Bacteria;p__Pseudomonadota;c__Gammaproteobacteria;o__Pseudomonadales;f__Pseudomonadaceae;g__Pseudomonas;s__Pseudomonas aeruginosa	Belgium	none	none	unknown	2023-07-13	2023-07-13
GCF_001454585.1	Pseudomonas aeruginosa	2060	d__Bacteria;p__Pseudomonadota;c__Gammaproteobacteria;o__Pseudomonadales;f__Pseudomonadaceae;g__Pseudomonas;s__Pseudomonas aeruginosa	USA	none	Hospital	environmental isolates	2015-11-30	2015-11-30
GCF_025791735.1	Pseudomonas aeruginosa	1238	d__Bacteria;p__Pseudomonadota;c__Gammaproteobacteria;o__Pseudomonadales;f__Pseudomonadaceae;g__Pseudomonas;s__Pseudomonas aeruginosa	France: Normandy	49.20172498 N 0.39632489 W	genital	clinical isolates	2022-10-22	2022-10-22
GCF_003840225.1	Pseudomonas aeruginosa	313	d__Bacteria;p__Pseudomonadota;c__Gammaproteobacteria;o__Pseudomonadales;f__Pseudomonadaceae;g__Pseudomonas;s__Pseudomonas aeruginosa	United Kingdom	none	vaginal mucosa	clinical isolates	2018-11-26	2018-11-26
GCF_000823945.1	Pseudomonas aeruginosa	146	d__Bacteria;p__Pseudomonadota;c__Gammaproteobacteria;o__Pseudomonadales;f__Pseudomonadaceae;g__Pseudomonas;s__Pseudomonas aeruginosa	United Kingdom	53.4000 N 3.0000 W	Portion of Sputum	clinical isolates	2015-01-09	2015-01-09
GCA_900455255.1	Pseudomonas aeruginosa	395	d__Bacteria;p__Pseudomonadota;c__Gammaproteobacteria;o__Pseudomonadales;f__Pseudomonadaceae;g__Pseudomonas;s__Pseudomonas aeruginosa	none	none	none	unknown	2018-08-01	2018-08-01
GCF_024587815.1	Pseudomonas aeruginosa	564	d__Bacteria;p__Pseudomonadota;c__Gammaproteobacteria;o__Pseudomonadales;f__Pseudomonadaceae;g__Pseudomonas;s__Pseudomonas aeruginosa	USA: Atlanta; GA	33.748783 N 84.388168 W	sputum	clinical isolates	2022-08-08	2022-08-08
GCF_021891915.1	Pseudomonas aeruginosa	111	d__Bacteria;p__Pseudomonadota;c__Gammaproteobacteria;o__Pseudomonadales;f__Pseudomonadaceae;g__Pseudomonas;s__Pseudomonas aeruginosa	Czech Republic	none	clinical sample	clinical isolates	2022-02-02	2022-02-02
GCF_000794865.1	Pseudomonas aeruginosa	235	d__Bacteria;p__Pseudomonadota;c__Gammaproteobacteria;o__Pseudomonadales;f__Pseudomonadaceae;g__Pseudomonas;s__Pseudomonas aeruginosa	USA	none	urinary tract infection	clinical isolates	2014-12-04	2014-12-04
GCF_900707505.1	Pseudomonas aeruginosa	308	d__Bacteria;p__Pseudomonadota;c__Gammaproteobacteria;o__Pseudomonadales;f__Pseudomonadaceae;g__Pseudomonas;s__Pseudomonas aeruginosa	none	none	none	unknown	2019-03-20	2019-03-20
GCF_020180615.1	Pseudomonas aeruginosa	381	d__Bacteria;p__Pseudomonadota;c__Gammaproteobacteria;o__Pseudomonadales;f__Pseudomonadaceae;g__Pseudomonas;s__Pseudomonas aeruginosa	Kenya: Kisii	none	none	unknown	2021-09-29	2021-09-29
GCF_001554955.1	Pseudomonas aeruginosa	4671	d__Bacteria;p__Pseudomonadota;c__Gammaproteobacteria;o__Pseudomonadales;f__Pseudomonadaceae;g__Pseudomonas;s__Pseudomonas aeruginosa	USA	none	sputum	clinical isolates	2016-02-09	2016-02-09
GCF_023743275.1	Pseudomonas aeruginosa	621	d__Bacteria;p__Pseudomonadota;c__Gammaproteobacteria;o__Pseudomonadales;f__Pseudomonadaceae;g__Pseudomonas;s__Pseudomonas aeruginosa	Italy: Ancona	43.60272186 N 13.45477618 E	sputum	clinical isolates	2022-06-15	2022-06-15
GCF_003332415.1	Pseudomonas aeruginosa	649	d__Bacteria;p__Pseudomonadota;c__Gammaproteobacteria;o__Pseudomonadales;f__Pseudomonadaceae;g__Pseudomonas;s__Pseudomonas aeruginosa	Australia	33.91 S 151.23 E	lung	clinical isolates	2018-07-20	2018-07-20
GCF_001454515.1	Pseudomonas aeruginosa	111	d__Bacteria;p__Pseudomonadota;c__Gammaproteobacteria;o__Pseudomonadales;f__Pseudomonadaceae;g__Pseudomonas;s__Pseudomonas aeruginosa	Belgium	none	Sputum	clinical isolates	2015-11-30	2015-11-30
GCF_003204395.1	Pseudomonas aeruginosa	446	d__Bacteria;p__Pseudomonadota;c__Gammaproteobacteria;o__Pseudomonadales;f__Pseudomonadaceae;g__Pseudomonas;s__Pseudomonas aeruginosa	Brazil: Hospital das Clinicas; Sao Paulo	none	blood	clinical isolates	2018-06-10	2018-06-10
GCF_004369915.1	Pseudomonas aeruginosa	2238	d__Bacteria;p__Pseudomonadota;c__Gammaproteobacteria;o__Pseudomonadales;f__Pseudomonadaceae;g__Pseudomonas;s__Pseudomonas aeruginosa	Canada: Chicoutimi	none	sputum	clinical isolates	2019-03-25	2019-03-25
GCF_003839255.1	Pseudomonas aeruginosa	835	d__Bacteria;p__Pseudomonadota;c__Gammaproteobacteria;o__Pseudomonadales;f__Pseudomonadaceae;g__Pseudomonas;s__Pseudomonas aeruginosa	Australia: Brisbane	none	feces	clinical isolates	2018-11-26	2018-11-26
GCF_035282525.1	Pseudomonas aeruginosa	235	d__Bacteria;p__Pseudomonadota;c__Gammaproteobacteria;o__Pseudomonadales;f__Pseudomonadaceae;g__Pseudomonas;s__Pseudomonas aeruginosa	none	none	none	unknown	2024-01-09	2024-01-09
GCF_041355345.1	Pseudomonas aeruginosa	175	d__Bacteria;p__Pseudomonadota;c__Gammaproteobacteria;o__Pseudomonadales;f__Pseudomonadaceae;g__Pseudomonas;s__Pseudomonas aeruginosa	none	none	none	unknown	2024-08-19	2024-08-19
GCF_025459385.1	Pseudomonas aeruginosa	621	d__Bacteria;p__Pseudomonadota;c__Gammaproteobacteria;o__Pseudomonadales;f__Pseudomonadaceae;g__Pseudomonas;s__Pseudomonas aeruginosa	Romania: Bucharest	none	wastewater	environmental isolates	2022-09-28	2022-09-28
GCF_031733275.1	Pseudomonas aeruginosa	1290	d__Bacteria;p__Pseudomonadota;c__Gammaproteobacteria;o__Pseudomonadales;f__Pseudomonadaceae;g__Pseudomonas;s__Pseudomonas aeruginosa	none	none	none	unknown	2023-09-20	2023-09-20
GCA_900455215.1	Pseudomonas aeruginosa	1684	d__Bacteria;p__Pseudomonadota;c__Gammaproteobacteria;o__Pseudomonadales;f__Pseudomonadaceae;g__Pseudomonas;s__Pseudomonas aeruginosa	none	none	none	unknown	2018-06-30	2018-06-30
GCF_037197825.1	Pseudomonas aeruginosa	3476	d__Bacteria;p__Pseudomonadota;c__Gammaproteobacteria;o__Pseudomonadales;f__Pseudomonadaceae;g__Pseudomonas;s__Pseudomonas aeruginosa	none	none	none	unknown	2024-03-15	2024-03-15
GCF_001293085.1	Pseudomonas aeruginosa	782	d__Bacteria;p__Pseudomonadota;c__Gammaproteobacteria;o__Pseudomonadales;f__Pseudomonadaceae;g__Pseudomonas;s__Pseudomonas aeruginosa	China: Chongqing	28.10 N 105.11 E	hospital sewage	environmental isolates	2015-09-17	2015-09-17
GCF_003968895.1	Pseudomonas aeruginosa	3013	d__Bacteria;p__Pseudomonadota;c__Gammaproteobacteria;o__Pseudomonadales;f__Pseudomonadaceae;g__Pseudomonas;s__Pseudomonas aeruginosa	USA	none	urine	clinical isolates	2018-12-24	2018-12-24
GCF_003838705.1	Pseudomonas aeruginosa	266	d__Bacteria;p__Pseudomonadota;c__Gammaproteobacteria;o__Pseudomonadales;f__Pseudomonadaceae;g__Pseudomonas;s__Pseudomonas aeruginosa	Australia: Brisbane	none	ear	clinical isolates	2018-11-26	2018-11-26
GCF_009727485.1	Pseudomonas aeruginosa	298	d__Bacteria;p__Pseudomonadota;c__Gammaproteobacteria;o__Pseudomonadales;f__Pseudomonadaceae;g__Pseudomonas;s__Pseudomonas aeruginosa	Australia	none	eye	clinical isolates	2019-12-03	2019-12-03
GCF_004373515.1	Pseudomonas aeruginosa	-	d__Bacteria;p__Pseudomonadota;c__Gammaproteobacteria;o__Pseudomonadales;f__Pseudomonadaceae;g__Pseudomonas;s__Pseudomonas aeruginosa	Canada: Sherbrooke	none	sputum	clinical isolates	2019-03-25	2019-03-25
GCF_036863975.1	Pseudomonas aeruginosa	233	d__Bacteria;p__Pseudomonadota;c__Gammaproteobacteria;o__Pseudomonadales;f__Pseudomonadaceae;g__Pseudomonas;s__Pseudomonas aeruginosa	none	none	none	unknown	2024-02-23	2024-02-23
GCA_900706975.1	Pseudomonas aeruginosa	-	d__Bacteria;p__Pseudomonadota;c__Gammaproteobacteria;o__Pseudomonadales;f__Pseudomonadaceae;g__Pseudomonas;s__Pseudomonas aeruginosa	none	none	not available: not collected	unknown	2019-03-16	2019-03-16
GCF_003630665.1	Pseudomonas aeruginosa	395	d__Bacteria;p__Pseudomonadota;c__Gammaproteobacteria;o__Pseudomonadales;f__Pseudomonadaceae;g__Pseudomonas;s__Pseudomonas aeruginosa	Estonia	58.3632291 N 26.6818143 E	plant	environmental isolates	2018-10-11	2018-10-11
GCF_040187635.1	Pseudomonas aeruginosa	235	d__Bacteria;p__Pseudomonadota;c__Gammaproteobacteria;o__Pseudomonadales;f__Pseudomonadaceae;g__Pseudomonas;s__Pseudomonas aeruginosa	none	none	none	unknown	2024-06-14	2024-06-14
GCF_036233615.1	Pseudomonas aeruginosa	27	d__Bacteria;p__Pseudomonadota;c__Gammaproteobacteria;o__Pseudomonadales;f__Pseudomonadaceae;g__Pseudomonas;s__Pseudomonas aeruginosa	none	none	none	unknown	2024-01-26	2024-01-26
GCF_013912485.1	Pseudomonas aeruginosa	313	d__Bacteria;p__Pseudomonadota;c__Gammaproteobacteria;o__Pseudomonadales;f__Pseudomonadaceae;g__Pseudomonas;s__Pseudomonas aeruginosa	France: Lille	50.38 N 3.03 E	none	unknown	2020-07-29	2020-07-29
GCF_027583655.1	Pseudomonas aeruginosa	235	d__Bacteria;p__Pseudomonadota;c__Gammaproteobacteria;o__Pseudomonadales;f__Pseudomonadaceae;g__Pseudomonas;s__Pseudomonas aeruginosa	China: HeNan	none	bronchoalveolar lavage fluid	clinical isolates	2023-01-06	2023-01-06
GCF_013625685.1	Pseudomonas aeruginosa	146	d__Bacteria;p__Pseudomonadota;c__Gammaproteobacteria;o__Pseudomonadales;f__Pseudomonadaceae;g__Pseudomonas;s__Pseudomonas aeruginosa	United Kingdom	none	lung	clinical isolates	2020-07-24	2020-07-24
GCF_018341295.1	Pseudomonas aeruginosa	235	d__Bacteria;p__Pseudomonadota;c__Gammaproteobacteria;o__Pseudomonadales;f__Pseudomonadaceae;g__Pseudomonas;s__Pseudomonas aeruginosa	Spain	none	none	unknown	2021-05-11	2021-05-11
GCF_003838815.1	Pseudomonas aeruginosa	155	d__Bacteria;p__Pseudomonadota;c__Gammaproteobacteria;o__Pseudomonadales;f__Pseudomonadaceae;g__Pseudomonas;s__Pseudomonas aeruginosa	Australia: Perth	none	sputum of adult cystic fibrosis patient	clinical isolates	2018-11-26	2018-11-26
GCF_000223965.1	Pseudomonas aeruginosa 213BR	277	d__Bacteria;p__Pseudomonadota;c__Gammaproteobacteria;o__Pseudomonadales;f__Pseudomonadaceae;g__Pseudomonas;s__Pseudomonas aeruginosa	none	none	none	unknown	2011-08-17	2011-08-17
GCF_025799495.1	Pseudomonas aeruginosa	233	d__Bacteria;p__Pseudomonadota;c__Gammaproteobacteria;o__Pseudomonadales;f__Pseudomonadaceae;g__Pseudomonas;s__Pseudomonas aeruginosa	France: Normandy	49.20480258 N 0.35850276 W	sink trap	environmental isolates	2022-10-23	2022-10-23
GCF_031824775.1	Pseudomonas aeruginosa	235	d__Bacteria;p__Pseudomonadota;c__Gammaproteobacteria;o__Pseudomonadales;f__Pseudomonadaceae;g__Pseudomonas;s__Pseudomonas aeruginosa	none	none	none	unknown	2023-09-21	2023-09-21
GCF_000952805.1	Pseudomonas aeruginosa	500	d__Bacteria;p__Pseudomonadota;c__Gammaproteobacteria;o__Pseudomonadales;f__Pseudomonadaceae;g__Pseudomonas;s__Pseudomonas aeruginosa	none	none	respiratory	clinical isolates	2015-03-13	2015-03-13
GCF_003834985.1	Pseudomonas aeruginosa	395	d__Bacteria;p__Pseudomonadota;c__Gammaproteobacteria;o__Pseudomonadales;f__Pseudomonadaceae;g__Pseudomonas;s__Pseudomonas aeruginosa	United Kingdom: Cardiff	none	infant rectum	clinical isolates	2018-11-26	2018-11-26
GCF_027570715.1	Pseudomonas aeruginosa	235	d__Bacteria;p__Pseudomonadota;c__Gammaproteobacteria;o__Pseudomonadales;f__Pseudomonadaceae;g__Pseudomonas;s__Pseudomonas aeruginosa	United Kingdom: London	51.48919532 N 0.17055858 W	sputum	clinical isolates	2023-01-05	2023-01-05
GCF_027498375.1	Pseudomonas aeruginosa	235	d__Bacteria;p__Pseudomonadota;c__Gammaproteobacteria;o__Pseudomonadales;f__Pseudomonadaceae;g__Pseudomonas;s__Pseudomonas aeruginosa	China	29.86 N 121.56 E	none	unknown	2023-01-01	2023-01-01
GCF_037162835.1	Pseudomonas aeruginosa	155	d__Bacteria;p__Pseudomonadota;c__Gammaproteobacteria;o__Pseudomonadales;f__Pseudomonadaceae;g__Pseudomonas;s__Pseudomonas aeruginosa	none	none	none	unknown	2024-03-14	2024-03-14
GCF_001375135.1	Pseudomonas aeruginosa	253	d__Bacteria;p__Pseudomonadota;c__Gammaproteobacteria;o__Pseudomonadales;f__Pseudomonadaceae;g__Pseudomonas;s__Pseudomonas aeruginosa	none	none	none	unknown	2015-04-20	2015-04-20
GCF_030214305.1	Pseudomonas aeruginosa	4814	d__Bacteria;p__Pseudomonadota;c__Gammaproteobacteria;o__Pseudomonadales;f__Pseudomonadaceae;g__Pseudomonas;s__Pseudomonas aeruginosa	USA: Maywood; IL	41.85911095 N 87.83527146 W	Urine	clinical isolates	2023-06-07	2023-06-07
GCF_001452935.1	Pseudomonas aeruginosa	313	d__Bacteria;p__Pseudomonadota;c__Gammaproteobacteria;o__Pseudomonadales;f__Pseudomonadaceae;g__Pseudomonas;s__Pseudomonas aeruginosa	Belgium	none	Hospital	environmental isolates	2015-11-30	2015-11-30
GCF_037117825.1	Pseudomonas aeruginosa	111	d__Bacteria;p__Pseudomonadota;c__Gammaproteobacteria;o__Pseudomonadales;f__Pseudomonadaceae;g__Pseudomonas;s__Pseudomonas aeruginosa	none	none	none	unknown	2024-03-12	2024-03-12
GCF_023717015.1	Pseudomonas aeruginosa	357	d__Bacteria;p__Pseudomonadota;c__Gammaproteobacteria;o__Pseudomonadales;f__Pseudomonadaceae;g__Pseudomonas;s__Pseudomonas aeruginosa	China: Chengdu	none	BALs	clinical isolates	2022-06-13	2022-06-13
GCF_022810925.1	Pseudomonas aeruginosa	1076	d__Bacteria;p__Pseudomonadota;c__Gammaproteobacteria;o__Pseudomonadales;f__Pseudomonadaceae;g__Pseudomonas;s__Pseudomonas aeruginosa	Switzerland	46.52 N 6.63 E	Burn	clinical isolates	2022-04-04	2022-04-04
GCF_900144955.1	Pseudomonas aeruginosa	253	d__Bacteria;p__Pseudomonadota;c__Gammaproteobacteria;o__Pseudomonadales;f__Pseudomonadaceae;g__Pseudomonas;s__Pseudomonas aeruginosa	none	none	none	unknown	2016-12-10	2016-12-10
GCF_004370625.1	Pseudomonas aeruginosa	4625	d__Bacteria;p__Pseudomonadota;c__Gammaproteobacteria;o__Pseudomonadales;f__Pseudomonadaceae;g__Pseudomonas;s__Pseudomonas aeruginosa	Canada: Rouyn-Noranda	none	sputum	clinical isolates	2019-03-25	2019-03-25
GCF_001449835.1	Pseudomonas aeruginosa	664	d__Bacteria;p__Pseudomonadota;c__Gammaproteobacteria;o__Pseudomonadales;f__Pseudomonadaceae;g__Pseudomonas;s__Pseudomonas aeruginosa	USA	none	Hospital	environmental isolates	2015-11-30	2015-11-30
GCF_032469735.1	Pseudomonas aeruginosa	261	d__Bacteria;p__Pseudomonadota;c__Gammaproteobacteria;o__Pseudomonadales;f__Pseudomonadaceae;g__Pseudomonas;s__Pseudomonas aeruginosa	none	none	none	unknown	2023-10-10	2023-10-10
GCF_026126825.1	Pseudomonas aeruginosa	298	d__Bacteria;p__Pseudomonadota;c__Gammaproteobacteria;o__Pseudomonadales;f__Pseudomonadaceae;g__Pseudomonas;s__Pseudomonas aeruginosa	USA	29.6436 N 82.3549 W	none	unknown	2022-11-10	2022-11-10
GCF_040112545.1	Pseudomonas aeruginosa	357	d__Bacteria;p__Pseudomonadota;c__Gammaproteobacteria;o__Pseudomonadales;f__Pseudomonadaceae;g__Pseudomonas;s__Pseudomonas aeruginosa	none	none	none	unknown	2024-04-18	2024-04-18
GCF_017592295.1	Pseudomonas aeruginosa	871	d__Bacteria;p__Pseudomonadota;c__Gammaproteobacteria;o__Pseudomonadales;f__Pseudomonadaceae;g__Pseudomonas;s__Pseudomonas aeruginosa	China: Beijing	none	soil	environmental isolates	2021-03-26	2021-03-26
GCF_004350565.1	Pseudomonas aeruginosa	235	d__Bacteria;p__Pseudomonadota;c__Gammaproteobacteria;o__Pseudomonadales;f__Pseudomonadaceae;g__Pseudomonas;s__Pseudomonas aeruginosa	Italy: Trento	none	hospital	environmental isolates	2019-03-14	2019-03-14
GCF_018026715.1	Pseudomonas aeruginosa	1074	d__Bacteria;p__Pseudomonadota;c__Gammaproteobacteria;o__Pseudomonadales;f__Pseudomonadaceae;g__Pseudomonas;s__Pseudomonas aeruginosa	USA: Pittsburgh	none	none	unknown	2021-04-16	2021-04-16
GCF_003974205.1	Pseudomonas aeruginosa	499	d__Bacteria;p__Pseudomonadota;c__Gammaproteobacteria;o__Pseudomonadales;f__Pseudomonadaceae;g__Pseudomonas;s__Pseudomonas aeruginosa	Sweden: Lund	none	throat	clinical isolates	2018-12-27	2018-12-27
GCF_004370835.1	Pseudomonas aeruginosa	1395	d__Bacteria;p__Pseudomonadota;c__Gammaproteobacteria;o__Pseudomonadales;f__Pseudomonadaceae;g__Pseudomonas;s__Pseudomonas aeruginosa	Canada: Quebec City	none	sputum	clinical isolates	2019-03-25	2019-03-25
GCF_900148095.1	Pseudomonas aeruginosa	2192	d__Bacteria;p__Pseudomonadota;c__Gammaproteobacteria;o__Pseudomonadales;f__Pseudomonadaceae;g__Pseudomonas;s__Pseudomonas aeruginosa	none	none	none	unknown	2016-12-10	2016-12-10
GCF_954778475.1	Pseudomonas aeruginosa	560	d__Bacteria;p__Pseudomonadota;c__Gammaproteobacteria;o__Pseudomonadales;f__Pseudomonadaceae;g__Pseudomonas;s__Pseudomonas aeruginosa	none	none	none	unknown	2023-07-27	2023-07-27
GCF_032470145.1	Pseudomonas aeruginosa	244	d__Bacteria;p__Pseudomonadota;c__Gammaproteobacteria;o__Pseudomonadales;f__Pseudomonadaceae;g__Pseudomonas;s__Pseudomonas aeruginosa	none	none	none	unknown	2023-10-10	2023-10-10
GCF_003838805.1	Pseudomonas aeruginosa	179	d__Bacteria;p__Pseudomonadota;c__Gammaproteobacteria;o__Pseudomonadales;f__Pseudomonadaceae;g__Pseudomonas;s__Pseudomonas aeruginosa	Australia: Brisbane	none	ear	clinical isolates	2018-11-26	2018-11-26
GCF_001375235.1	Pseudomonas aeruginosa	253	d__Bacteria;p__Pseudomonadota;c__Gammaproteobacteria;o__Pseudomonadales;f__Pseudomonadaceae;g__Pseudomonas;s__Pseudomonas aeruginosa	none	none	none	unknown	2015-04-20	2015-04-20
GCF_000790585.1	Pseudomonas aeruginosa	253	d__Bacteria;p__Pseudomonadota;c__Gammaproteobacteria;o__Pseudomonadales;f__Pseudomonadaceae;g__Pseudomonas;s__Pseudomonas aeruginosa	Spain: Madrid	none	itra-abdominal tract infection	clinical isolates	2014-12-04	2014-12-04
GCF_004372845.1	Pseudomonas aeruginosa	-	d__Bacteria;p__Pseudomonadota;c__Gammaproteobacteria;o__Pseudomonadales;f__Pseudomonadaceae;g__Pseudomonas;s__Pseudomonas aeruginosa	Canada: L Assomption	none	sandy soil contaminated with hydrocarbons for 50 years	environmental isolates	2019-03-25	2019-03-25
GCF_003411365.2	Pseudomonas aeruginosa	348	d__Bacteria;p__Pseudomonadota;c__Gammaproteobacteria;o__Pseudomonadales;f__Pseudomonadaceae;g__Pseudomonas;s__Pseudomonas aeruginosa	USA: Chicago; Illinois	41.89 N 87.62 W	blood	clinical isolates	2020-05-27	2020-05-27
GCF_037002505.1	Pseudomonas aeruginosa	244	d__Bacteria;p__Pseudomonadota;c__Gammaproteobacteria;o__Pseudomonadales;f__Pseudomonadaceae;g__Pseudomonas;s__Pseudomonas aeruginosa	none	none	none	unknown	2024-03-04	2024-03-04
GCF_003698435.1	Pseudomonas aeruginosa	649	d__Bacteria;p__Pseudomonadota;c__Gammaproteobacteria;o__Pseudomonadales;f__Pseudomonadaceae;g__Pseudomonas;s__Pseudomonas aeruginosa	Australia: Melbourne	none	Cystic fibrosis patient	clinical isolates	2018-10-30	2018-10-30
GCA_949739835.1	Pseudomonas aeruginosa C3719	1430	d__Bacteria;p__Pseudomonadota;c__Gammaproteobacteria;o__Pseudomonadales;f__Pseudomonadaceae;g__Pseudomonas;s__Pseudomonas aeruginosa	none	none	mouse gut metagenome	animal isolates	2023-04-08	2023-04-08
GCF_003028335.1	Pseudomonas aeruginosa	4724	d__Bacteria;p__Pseudomonadota;c__Gammaproteobacteria;o__Pseudomonadales;f__Pseudomonadaceae;g__Pseudomonas;s__Pseudomonas aeruginosa	USA:Texas	29.461521 N 98.414237 W	Sacrum	clinical isolates	2018-04-01	2018-04-01
GCF_001024375.1	Pseudomonas aeruginosa	274	d__Bacteria;p__Pseudomonadota;c__Gammaproteobacteria;o__Pseudomonadales;f__Pseudomonadaceae;g__Pseudomonas;s__Pseudomonas aeruginosa	Canada: Toronto	43.653650 N 79.377806 W	sputum	clinical isolates	2015-06-10	2015-06-10
GCF_040407685.1	Pseudomonas aeruginosa	242	d__Bacteria;p__Pseudomonadota;c__Gammaproteobacteria;o__Pseudomonadales;f__Pseudomonadaceae;g__Pseudomonas;s__Pseudomonas aeruginosa	none	none	none	unknown	2024-06-27	2024-06-27
GCF_020180595.1	Pseudomonas aeruginosa	357	d__Bacteria;p__Pseudomonadota;c__Gammaproteobacteria;o__Pseudomonadales;f__Pseudomonadaceae;g__Pseudomonas;s__Pseudomonas aeruginosa	Kenya: Nairobi	none	none	unknown	2021-09-29	2021-09-29
GCF_009727165.1	Pseudomonas aeruginosa	316	d__Bacteria;p__Pseudomonadota;c__Gammaproteobacteria;o__Pseudomonadales;f__Pseudomonadaceae;g__Pseudomonas;s__Pseudomonas aeruginosa	India	none	eye	clinical isolates	2019-12-03	2019-12-03
GCF_001453735.1	Pseudomonas aeruginosa	348	d__Bacteria;p__Pseudomonadota;c__Gammaproteobacteria;o__Pseudomonadales;f__Pseudomonadaceae;g__Pseudomonas;s__Pseudomonas aeruginosa	USA	none	Hospital	environmental isolates	2015-11-30	2015-11-30
GCF_022569855.1	Pseudomonas aeruginosa	1394	d__Bacteria;p__Pseudomonadota;c__Gammaproteobacteria;o__Pseudomonadales;f__Pseudomonadaceae;g__Pseudomonas;s__Pseudomonas aeruginosa	Colombia	none	Soi	environmental isolates	2022-03-15	2022-03-15
GCF_019430005.1	Pseudomonas aeruginosa	654	d__Bacteria;p__Pseudomonadota;c__Gammaproteobacteria;o__Pseudomonadales;f__Pseudomonadaceae;g__Pseudomonas;s__Pseudomonas aeruginosa	Russia: Moscow	55.79 N 37.82 E	bronchoalveolar lavage (BAL)	clinical isolates	2021-07-31	2021-07-31
GCF_003703855.1	Pseudomonas aeruginosa	1182	d__Bacteria;p__Pseudomonadota;c__Gammaproteobacteria;o__Pseudomonadales;f__Pseudomonadaceae;g__Pseudomonas;s__Pseudomonas aeruginosa	USA: New York	40.7900 N 73.9523 W	Humidifier basin	environmental isolates	2018-10-31	2018-10-31
GCF_000791525.1	Pseudomonas aeruginosa	17	d__Bacteria;p__Pseudomonadota;c__Gammaproteobacteria;o__Pseudomonadales;f__Pseudomonadaceae;g__Pseudomonas;s__Pseudomonas aeruginosa	Argentina: Victoria	none	urinary tract infection	clinical isolates	2014-12-04	2014-12-04
GCF_003073795.1	Pseudomonas aeruginosa	395	d__Bacteria;p__Pseudomonadota;c__Gammaproteobacteria;o__Pseudomonadales;f__Pseudomonadaceae;g__Pseudomonas;s__Pseudomonas aeruginosa	none	none	none	unknown	2018-04-30	2018-04-30
GCF_003840755.1	Pseudomonas aeruginosa	-	d__Bacteria;p__Pseudomonadota;c__Gammaproteobacteria;o__Pseudomonadales;f__Pseudomonadaceae;g__Pseudomonas;s__Pseudomonas aeruginosa	Australia: Brisbane	none	sputum of adult cystic fibrosis patient	clinical isolates	2018-11-26	2018-11-26
GCF_025791115.1	Pseudomonas aeruginosa	1337	d__Bacteria;p__Pseudomonadota;c__Gammaproteobacteria;o__Pseudomonadales;f__Pseudomonadaceae;g__Pseudomonas;s__Pseudomonas aeruginosa	France: Normandy	49.20172498 N 0.39632489 W	genital	clinical isolates	2022-10-22	2022-10-22
GCF_022810825.1	Pseudomonas aeruginosa CI27	253	d__Bacteria;p__Pseudomonadota;c__Gammaproteobacteria;o__Pseudomonadales;f__Pseudomonadaceae;g__Pseudomonas;s__Pseudomonas aeruginosa	USA: Seattle	47.60 N 122.33 W	physical	unknown	2022-04-04	2022-04-04
GCF_000794085.1	Pseudomonas aeruginosa	111	d__Bacteria;p__Pseudomonadota;c__Gammaproteobacteria;o__Pseudomonadales;f__Pseudomonadaceae;g__Pseudomonas;s__Pseudomonas aeruginosa	France: Rouen	none	urinary tract infection	clinical isolates	2014-12-04	2014-12-04
GCF_023806385.1	Pseudomonas aeruginosa	277	d__Bacteria;p__Pseudomonadota;c__Gammaproteobacteria;o__Pseudomonadales;f__Pseudomonadaceae;g__Pseudomonas;s__Pseudomonas aeruginosa	China:Shanghai	none	sputum	clinical isolates	2022-06-19	2022-06-19
GCF_001766115.1	Pseudomonas aeruginosa	390	d__Bacteria;p__Pseudomonadota;c__Gammaproteobacteria;o__Pseudomonadales;f__Pseudomonadaceae;g__Pseudomonas;s__Pseudomonas aeruginosa	none	none	sputum	clinical isolates	2016-10-13	2016-10-13
GCF_013620295.1	Pseudomonas aeruginosa	146	d__Bacteria;p__Pseudomonadota;c__Gammaproteobacteria;o__Pseudomonadales;f__Pseudomonadaceae;g__Pseudomonas;s__Pseudomonas aeruginosa	United Kingdom	none	lung	clinical isolates	2020-07-24	2020-07-24
GCF_001451455.1	Pseudomonas aeruginosa	179	d__Bacteria;p__Pseudomonadota;c__Gammaproteobacteria;o__Pseudomonadales;f__Pseudomonadaceae;g__Pseudomonas;s__Pseudomonas aeruginosa	USA	none	Hospital	environmental isolates	2015-11-30	2015-11-30
GCF_034046015.1	Pseudomonas aeruginosa	569	d__Bacteria;p__Pseudomonadota;c__Gammaproteobacteria;o__Pseudomonadales;f__Pseudomonadaceae;g__Pseudomonas;s__Pseudomonas aeruginosa	none	none	none	unknown	2023-12-04	2023-12-04
GCF_000481005.1	Pseudomonas aeruginosa BL07	1202	d__Bacteria;p__Pseudomonadota;c__Gammaproteobacteria;o__Pseudomonadales;f__Pseudomonadaceae;g__Pseudomonas;s__Pseudomonas aeruginosa	USA	none	Conjunctiva	clinical isolates	2013-10-24	2013-10-24
GCF_900455435.1	Pseudomonas aeruginosa	308	d__Bacteria;p__Pseudomonadota;c__Gammaproteobacteria;o__Pseudomonadales;f__Pseudomonadaceae;g__Pseudomonas;s__Pseudomonas aeruginosa	none	none	none	unknown	2018-06-30	2018-06-30
GCF_032696765.1	Pseudomonas aeruginosa	238	d__Bacteria;p__Pseudomonadota;c__Gammaproteobacteria;o__Pseudomonadales;f__Pseudomonadaceae;g__Pseudomonas;s__Pseudomonas aeruginosa	none	none	none	unknown	2023-10-16	2023-10-16
GCF_900708145.1	Pseudomonas aeruginosa	175	d__Bacteria;p__Pseudomonadota;c__Gammaproteobacteria;o__Pseudomonadales;f__Pseudomonadaceae;g__Pseudomonas;s__Pseudomonas aeruginosa	none	none	none	unknown	2019-03-20	2019-03-20
GCA_004350675.1	Pseudomonas aeruginosa	-	d__Bacteria;p__Pseudomonadota;c__Gammaproteobacteria;o__Pseudomonadales;f__Pseudomonadaceae;g__Pseudomonas;s__Pseudomonas aeruginosa	Italy: Trento	none	hospital	environmental isolates	2019-03-14	2019-03-14
GCF_020640345.1	Pseudomonas aeruginosa	233	d__Bacteria;p__Pseudomonadota;c__Gammaproteobacteria;o__Pseudomonadales;f__Pseudomonadaceae;g__Pseudomonas;s__Pseudomonas aeruginosa	none	none	blood	clinical isolates	2021-10-26	2021-10-26
GCF_003631405.1	Pseudomonas aeruginosa	190	d__Bacteria;p__Pseudomonadota;c__Gammaproteobacteria;o__Pseudomonadales;f__Pseudomonadaceae;g__Pseudomonas;s__Pseudomonas aeruginosa	Estonia	58.3632291 N 26.6818143 E	ear secretion	clinical isolates	2018-10-11	2018-10-11
GCF_000795285.1	Pseudomonas aeruginosa	155	d__Bacteria;p__Pseudomonadota;c__Gammaproteobacteria;o__Pseudomonadales;f__Pseudomonadaceae;g__Pseudomonas;s__Pseudomonas aeruginosa	Germany: Koln	none	respiratory tract infection	clinical isolates	2014-12-04	2014-12-04
GCF_022552295.1	Pseudomonas aeruginosa	319	d__Bacteria;p__Pseudomonadota;c__Gammaproteobacteria;o__Pseudomonadales;f__Pseudomonadaceae;g__Pseudomonas;s__Pseudomonas aeruginosa	Russia: Samara	none	none	unknown	2022-03-12	2022-03-12
GCF_035007965.1	Pseudomonas aeruginosa	207	d__Bacteria;p__Pseudomonadota;c__Gammaproteobacteria;o__Pseudomonadales;f__Pseudomonadaceae;g__Pseudomonas;s__Pseudomonas aeruginosa	none	none	none	unknown	2024-01-02	2024-01-02
GCF_039677685.1	Pseudomonas aeruginosa	3808	d__Bacteria;p__Pseudomonadota;c__Gammaproteobacteria;o__Pseudomonadales;f__Pseudomonadaceae;g__Pseudomonas;s__Pseudomonas aeruginosa	none	none	none	unknown	2024-05-18	2024-05-18
GCF_001036585.1	Pseudomonas aeruginosa	274	d__Bacteria;p__Pseudomonadota;c__Gammaproteobacteria;o__Pseudomonadales;f__Pseudomonadaceae;g__Pseudomonas;s__Pseudomonas aeruginosa	Canada: Toronto	43.653650 N 79.377806 W	sputum	clinical isolates	2015-06-22	2015-06-22
GCF_013240415.1	Pseudomonas aeruginosa	3306	d__Bacteria;p__Pseudomonadota;c__Gammaproteobacteria;o__Pseudomonadales;f__Pseudomonadaceae;g__Pseudomonas;s__Pseudomonas aeruginosa	USA: Pennsylvania; Pittsburgh	40.4406 N 79.9959 W	lung	clinical isolates	2020-06-02	2020-06-02
GCF_003833925.1	Pseudomonas aeruginosa	27	d__Bacteria;p__Pseudomonadota;c__Gammaproteobacteria;o__Pseudomonadales;f__Pseudomonadaceae;g__Pseudomonas;s__Pseudomonas aeruginosa	United Kingdom: Liverpool	none	Intestinal Cancer	clinical isolates	2018-11-26	2018-11-26
GCF_023806205.1	Pseudomonas aeruginosa	823	d__Bacteria;p__Pseudomonadota;c__Gammaproteobacteria;o__Pseudomonadales;f__Pseudomonadaceae;g__Pseudomonas;s__Pseudomonas aeruginosa	China:Shanghai	none	wound	clinical isolates	2022-06-19	2022-06-19
GCF_003954555.1	Pseudomonas aeruginosa	357	d__Bacteria;p__Pseudomonadota;c__Gammaproteobacteria;o__Pseudomonadales;f__Pseudomonadaceae;g__Pseudomonas;s__Pseudomonas aeruginosa	none	none	none	unknown	2018-12-18	2018-12-18
GCF_033797555.1	Pseudomonas aeruginosa	-	d__Bacteria;p__Pseudomonadota;c__Gammaproteobacteria;o__Pseudomonadales;f__Pseudomonadaceae;g__Pseudomonas;s__Pseudomonas aeruginosa	none	none	none	unknown	2023-11-17	2023-11-17
GCF_021295015.1	Pseudomonas aeruginosa	235	d__Bacteria;p__Pseudomonadota;c__Gammaproteobacteria;o__Pseudomonadales;f__Pseudomonadaceae;g__Pseudomonas;s__Pseudomonas aeruginosa	Russia: Samara	none	sputum	clinical isolates	2021-12-27	2021-12-27
GCF_021061105.1	Pseudomonas aeruginosa	235	d__Bacteria;p__Pseudomonadota;c__Gammaproteobacteria;o__Pseudomonadales;f__Pseudomonadaceae;g__Pseudomonas;s__Pseudomonas aeruginosa	Spain	none	Medical	clinical isolates	2021-12-06	2021-12-06
GCF_033798325.1	Pseudomonas aeruginosa	399	d__Bacteria;p__Pseudomonadota;c__Gammaproteobacteria;o__Pseudomonadales;f__Pseudomonadaceae;g__Pseudomonas;s__Pseudomonas aeruginosa	none	none	none	unknown	2023-11-17	2023-11-17
GCF_003835905.1	Pseudomonas aeruginosa	244	d__Bacteria;p__Pseudomonadota;c__Gammaproteobacteria;o__Pseudomonadales;f__Pseudomonadaceae;g__Pseudomonas;s__Pseudomonas aeruginosa	New Zealand: Dunedin	none	cystic fibrosis patient	clinical isolates	2018-11-26	2018-11-26
GCF_001414155.1	Pseudomonas aeruginosa	179	d__Bacteria;p__Pseudomonadota;c__Gammaproteobacteria;o__Pseudomonadales;f__Pseudomonadaceae;g__Pseudomonas;s__Pseudomonas aeruginosa	Canada: Alberta	51.04139389 N 114.06002259 W	sputum	clinical isolates	2015-10-26	2015-10-26
GCF_027594985.1	Pseudomonas aeruginosa	260	d__Bacteria;p__Pseudomonadota;c__Gammaproteobacteria;o__Pseudomonadales;f__Pseudomonadaceae;g__Pseudomonas;s__Pseudomonas aeruginosa	China:Beijing	none	none	unknown	2023-01-09	2023-01-09
GCF_009901795.1	Pseudomonas aeruginosa	277	d__Bacteria;p__Pseudomonadota;c__Gammaproteobacteria;o__Pseudomonadales;f__Pseudomonadaceae;g__Pseudomonas;s__Pseudomonas aeruginosa	Brazil	27.35 S 48.32 W	Rectal Swab	clinical isolates	2020-01-17	2020-01-17
GCF_024714425.1	Pseudomonas sp. 19064969	2105	d__Bacteria;p__Pseudomonadota;c__Gammaproteobacteria;o__Pseudomonadales;f__Pseudomonadaceae;g__Pseudomonas;s__Pseudomonas aeruginosa	China	none	blood	clinical isolates	2022-08-19	2022-08-19
GCF_023074315.1	Pseudomonas aeruginosa	262	d__Bacteria;p__Pseudomonadota;c__Gammaproteobacteria;o__Pseudomonadales;f__Pseudomonadaceae;g__Pseudomonas;s__Pseudomonas aeruginosa	China:Zhejiang Province; Hangzhou	30.15 N 120.1 E	rectal swab	clinical isolates	2022-04-20	2022-04-20
GCA_004351605.1	Pseudomonas aeruginosa	-	d__Bacteria;p__Pseudomonadota;c__Gammaproteobacteria;o__Pseudomonadales;f__Pseudomonadaceae;g__Pseudomonas;s__Pseudomonas aeruginosa	Italy: Trento	none	hospital	environmental isolates	2019-03-14	2019-03-14
GCF_026012695.1	Pseudomonas aeruginosa	3151	d__Bacteria;p__Pseudomonadota;c__Gammaproteobacteria;o__Pseudomonadales;f__Pseudomonadaceae;g__Pseudomonas;s__Pseudomonas aeruginosa	Viet Nam: Hanoi	21.0277 N 105.8341 E	bronchial fluid	clinical isolates	2022-10-14	2022-10-14
GCF_036863995.1	Pseudomonas aeruginosa	308	d__Bacteria;p__Pseudomonadota;c__Gammaproteobacteria;o__Pseudomonadales;f__Pseudomonadaceae;g__Pseudomonas;s__Pseudomonas aeruginosa	none	none	none	unknown	2024-02-23	2024-02-23
GCF_024718465.1	Pseudomonas sp. 18082551	253	d__Bacteria;p__Pseudomonadota;c__Gammaproteobacteria;o__Pseudomonadales;f__Pseudomonadaceae;g__Pseudomonas;s__Pseudomonas aeruginosa	China	none	bile	clinical isolates	2022-08-19	2022-08-19
GCF_000794165.1	Pseudomonas aeruginosa	111	d__Bacteria;p__Pseudomonadota;c__Gammaproteobacteria;o__Pseudomonadales;f__Pseudomonadaceae;g__Pseudomonas;s__Pseudomonas aeruginosa	Argentina: Victoria	none	respiratory tract infection	clinical isolates	2014-12-04	2014-12-04
GCF_003944895.1	Pseudomonas aeruginosa	571	d__Bacteria;p__Pseudomonadota;c__Gammaproteobacteria;o__Pseudomonadales;f__Pseudomonadaceae;g__Pseudomonas;s__Pseudomonas aeruginosa	Pakistan	none	nursing call button in hospital intensive care unit	environmental isolates	2018-12-13	2018-12-13
GCF_002312415.1	Pseudomonas aeruginosa	1239	d__Bacteria;p__Pseudomonadota;c__Gammaproteobacteria;o__Pseudomonadales;f__Pseudomonadaceae;g__Pseudomonas;s__Pseudomonas aeruginosa	Canada: Mont-Laurier	none	infected lung	clinical isolates	2017-09-19	2017-09-19
GCF_037166565.1	Pseudomonas aeruginosa	252	d__Bacteria;p__Pseudomonadota;c__Gammaproteobacteria;o__Pseudomonadales;f__Pseudomonadaceae;g__Pseudomonas;s__Pseudomonas aeruginosa	none	none	none	unknown	2024-03-14	2024-03-14
GCF_029839605.1	Pseudomonas aeruginosa	-	d__Bacteria;p__Pseudomonadota;c__Gammaproteobacteria;o__Pseudomonadales;f__Pseudomonadaceae;g__Pseudomonas;s__Pseudomonas aeruginosa	Pakistan	none	surface swab	environmental isolates	2023-04-19	2023-04-19
GCF_017694015.1	Pseudomonas aeruginosa	3985	d__Bacteria;p__Pseudomonadota;c__Gammaproteobacteria;o__Pseudomonadales;f__Pseudomonadaceae;g__Pseudomonas;s__Pseudomonas aeruginosa	Lebanon: Beirut	33.8978 N 35.4858 E	sputum	clinical isolates	2021-04-02	2021-04-02
GCA_039414215.1	Pseudomonas aeruginosa	-	d__Bacteria;p__Pseudomonadota;c__Gammaproteobacteria;o__Pseudomonadales;f__Pseudomonadaceae;g__Pseudomonas;s__Pseudomonas aeruginosa	none	none	none	unknown	2024-05-04	2024-05-04
GCF_024107145.1	Pseudomonas aeruginosa	549	d__Bacteria;p__Pseudomonadota;c__Gammaproteobacteria;o__Pseudomonadales;f__Pseudomonadaceae;g__Pseudomonas;s__Pseudomonas aeruginosa	United Kingdom: York	53.94 N 1.05 W	Independently evolved isolated clone of PA01 monocultured in 1 g/ml imipenem treated Synthetic Cystic Fibrosis Media for 24 days	environmental isolates	2022-06-30	2022-06-30
GCF_001036155.1	Pseudomonas aeruginosa	274	d__Bacteria;p__Pseudomonadota;c__Gammaproteobacteria;o__Pseudomonadales;f__Pseudomonadaceae;g__Pseudomonas;s__Pseudomonas aeruginosa	Canada: Toronto	43.653650 N 79.377806 W	sputum	clinical isolates	2015-06-22	2015-06-22
GCF_003834005.1	Pseudomonas aeruginosa	395	d__Bacteria;p__Pseudomonadota;c__Gammaproteobacteria;o__Pseudomonadales;f__Pseudomonadaceae;g__Pseudomonas;s__Pseudomonas aeruginosa	United Kingdom: Nottingham	none	wound	clinical isolates	2018-11-26	2018-11-26
GCF_041353925.1	Pseudomonas aeruginosa	175	d__Bacteria;p__Pseudomonadota;c__Gammaproteobacteria;o__Pseudomonadales;f__Pseudomonadaceae;g__Pseudomonas;s__Pseudomonas aeruginosa	none	none	none	unknown	2024-08-19	2024-08-19
GCF_001036025.1	Pseudomonas aeruginosa	274	d__Bacteria;p__Pseudomonadota;c__Gammaproteobacteria;o__Pseudomonadales;f__Pseudomonadaceae;g__Pseudomonas;s__Pseudomonas aeruginosa	Canada: Toronto	43.653650 N 79.377806 W	sputum	clinical isolates	2015-06-22	2015-06-22
GCF_029102905.1	Pseudomonas aeruginosa	316	d__Bacteria;p__Pseudomonadota;c__Gammaproteobacteria;o__Pseudomonadales;f__Pseudomonadaceae;g__Pseudomonas;s__Pseudomonas aeruginosa	Peru: Lima	none	Bronchial secretion	clinical isolates	2023-03-09	2023-03-09
GCF_027627035.1	Pseudomonas aeruginosa	175	d__Bacteria;p__Pseudomonadota;c__Gammaproteobacteria;o__Pseudomonadales;f__Pseudomonadaceae;g__Pseudomonas;s__Pseudomonas aeruginosa	United Kingdom: London	51.48919532 N 0.17055858 W	Cough Swab	clinical isolates	2023-01-10	2023-01-10
GCF_030411355.1	Pseudomonas aeruginosa	357	d__Bacteria;p__Pseudomonadota;c__Gammaproteobacteria;o__Pseudomonadales;f__Pseudomonadaceae;g__Pseudomonas;s__Pseudomonas aeruginosa	Russia: Moscow	55.74 N 37.62 E	ventilator	clinical isolates	2023-07-05	2023-07-05
GCF_900406915.1	Pseudomonas aeruginosa	381	d__Bacteria;p__Pseudomonadota;c__Gammaproteobacteria;o__Pseudomonadales;f__Pseudomonadaceae;g__Pseudomonas;s__Pseudomonas aeruginosa	none	3.320 S 37.327 E	wound swab sample	clinical isolates	2018-05-09	2018-05-09
GCF_002591765.1	Pseudomonas aeruginosa	4544	d__Bacteria;p__Pseudomonadota;c__Gammaproteobacteria;o__Pseudomonadales;f__Pseudomonadaceae;g__Pseudomonas;s__Pseudomonas aeruginosa	USA: Omaha	41.2524 N 95.9980 W	sputum	clinical isolates	2017-10-19	2017-10-19
GCF_020036825.1	Pseudomonas aeruginosa	1480	d__Bacteria;p__Pseudomonadota;c__Gammaproteobacteria;o__Pseudomonadales;f__Pseudomonadaceae;g__Pseudomonas;s__Pseudomonas aeruginosa	China: Zhejiang	none	Hematology Ward	environmental isolates	2021-09-19	2021-09-19
GCF_003833745.1	Pseudomonas aeruginosa	708	d__Bacteria;p__Pseudomonadota;c__Gammaproteobacteria;o__Pseudomonadales;f__Pseudomonadaceae;g__Pseudomonas;s__Pseudomonas aeruginosa	Germany	none	cystic fibrosis patient	clinical isolates	2018-11-26	2018-11-26
GCF_028595985.1	Pseudomonas aeruginosa	244	d__Bacteria;p__Pseudomonadota;c__Gammaproteobacteria;o__Pseudomonadales;f__Pseudomonadaceae;g__Pseudomonas;s__Pseudomonas aeruginosa	Egypt: Mansoura	31.04 N 31.38 E	Urinary catheter	clinical isolates	2023-02-11	2023-02-11
GCF_008843095.1	Pseudomonas aeruginosa	675	d__Bacteria;p__Pseudomonadota;c__Gammaproteobacteria;o__Pseudomonadales;f__Pseudomonadaceae;g__Pseudomonas;s__Pseudomonas aeruginosa	France	47.21 N 1.55 W	Sputum sample	clinical isolates	2019-10-07	2019-10-07
GCF_013913385.1	Pseudomonas aeruginosa	395	d__Bacteria;p__Pseudomonadota;c__Gammaproteobacteria;o__Pseudomonadales;f__Pseudomonadaceae;g__Pseudomonas;s__Pseudomonas aeruginosa	France: Lille	50.38 N 3.03 E	trachea	clinical isolates	2020-07-29	2020-07-29
GCF_004374095.1	Pseudomonas aeruginosa	17	d__Bacteria;p__Pseudomonadota;c__Gammaproteobacteria;o__Pseudomonadales;f__Pseudomonadaceae;g__Pseudomonas;s__Pseudomonas aeruginosa	Canada: Sherbrooke	none	sputum	clinical isolates	2019-03-25	2019-03-25
GCF_003975825.1	Pseudomonas aeruginosa	274	d__Bacteria;p__Pseudomonadota;c__Gammaproteobacteria;o__Pseudomonadales;f__Pseudomonadaceae;g__Pseudomonas;s__Pseudomonas aeruginosa	Japan	none	River	environmental isolates	2018-12-27	2018-12-27
GCF_013619585.1	Pseudomonas aeruginosa	146	d__Bacteria;p__Pseudomonadota;c__Gammaproteobacteria;o__Pseudomonadales;f__Pseudomonadaceae;g__Pseudomonas;s__Pseudomonas aeruginosa	United Kingdom	none	none	unknown	2020-07-24	2020-07-24
GCF_018139945.1	Pseudomonas aeruginosa	235	d__Bacteria;p__Pseudomonadota;c__Gammaproteobacteria;o__Pseudomonadales;f__Pseudomonadaceae;g__Pseudomonas;s__Pseudomonas aeruginosa	Spain	none	none	unknown	2021-04-25	2021-04-25
GCF_000794665.1	Pseudomonas aeruginosa	253	d__Bacteria;p__Pseudomonadota;c__Gammaproteobacteria;o__Pseudomonadales;f__Pseudomonadaceae;g__Pseudomonas;s__Pseudomonas aeruginosa	Israel	none	respiratory tract infection	clinical isolates	2014-12-04	2014-12-04
GCF_900145045.1	Pseudomonas aeruginosa	253	d__Bacteria;p__Pseudomonadota;c__Gammaproteobacteria;o__Pseudomonadales;f__Pseudomonadaceae;g__Pseudomonas;s__Pseudomonas aeruginosa	none	none	none	unknown	2016-12-10	2016-12-10
GCF_021739465.1	Pseudomonas aeruginosa	309	d__Bacteria;p__Pseudomonadota;c__Gammaproteobacteria;o__Pseudomonadales;f__Pseudomonadaceae;g__Pseudomonas;s__Pseudomonas aeruginosa	USA	none	water	environmental isolates	2022-01-31	2022-01-31
GCF_030024935.1	Pseudomonas aeruginosa	4628	d__Bacteria;p__Pseudomonadota;c__Gammaproteobacteria;o__Pseudomonadales;f__Pseudomonadaceae;g__Pseudomonas;s__Pseudomonas aeruginosa	Nigeria	none	none	unknown	2023-05-16	2023-05-16
GCF_029838085.1	Pseudomonas aeruginosa	1894	d__Bacteria;p__Pseudomonadota;c__Gammaproteobacteria;o__Pseudomonadales;f__Pseudomonadaceae;g__Pseudomonas;s__Pseudomonas aeruginosa	USA	none	surface swab	environmental isolates	2023-04-19	2023-04-19
GCA_008629775.1	Pseudomonas aeruginosa	1212	d__Bacteria;p__Pseudomonadota;c__Gammaproteobacteria;o__Pseudomonadales;f__Pseudomonadaceae;g__Pseudomonas;s__Pseudomonas aeruginosa	China: Gungdong	22.61 N 113.21 E	Sputamentum	clinical isolates	2019-09-20	2019-09-20
GCF_005049035.1	Pseudomonas aeruginosa	357	d__Bacteria;p__Pseudomonadota;c__Gammaproteobacteria;o__Pseudomonadales;f__Pseudomonadaceae;g__Pseudomonas;s__Pseudomonas aeruginosa	Turkey	38.96 N 35.24 E	clinical	clinical isolates	2019-05-01	2019-05-01
GCF_019429985.1	Pseudomonas aeruginosa	654	d__Bacteria;p__Pseudomonadota;c__Gammaproteobacteria;o__Pseudomonadales;f__Pseudomonadaceae;g__Pseudomonas;s__Pseudomonas aeruginosa	Russia: Moscow	55.79 N 37.82 E	joint fluid	clinical isolates	2021-07-31	2021-07-31
GCF_016820075.1	Pseudomonas aeruginosa	274	d__Bacteria;p__Pseudomonadota;c__Gammaproteobacteria;o__Pseudomonadales;f__Pseudomonadaceae;g__Pseudomonas;s__Pseudomonas aeruginosa	China	30.28 N 120.15 E	sputum	clinical isolates	2021-02-07	2021-02-07
GCF_036529475.1	Pseudomonas aeruginosa	357	d__Bacteria;p__Pseudomonadota;c__Gammaproteobacteria;o__Pseudomonadales;f__Pseudomonadaceae;g__Pseudomonas;s__Pseudomonas aeruginosa	none	none	none	unknown	2024-02-09	2024-02-09
GCF_028331675.1	Pseudomonas aeruginosa	3910	d__Bacteria;p__Pseudomonadota;c__Gammaproteobacteria;o__Pseudomonadales;f__Pseudomonadaceae;g__Pseudomonas;s__Pseudomonas aeruginosa	Thailand: Songkhla	7.00699408 N 100.49443443 E	Rectum	clinical isolates	2023-01-31	2023-01-31
GCF_014076625.1	Pseudomonas aeruginosa	635	d__Bacteria;p__Pseudomonadota;c__Gammaproteobacteria;o__Pseudomonadales;f__Pseudomonadaceae;g__Pseudomonas;s__Pseudomonas aeruginosa	India	none	Landfill	environmental isolates	2020-08-05	2020-08-05
GCF_001036905.1	Pseudomonas aeruginosa	-	d__Bacteria;p__Pseudomonadota;c__Gammaproteobacteria;o__Pseudomonadales;f__Pseudomonadaceae;g__Pseudomonas;s__Pseudomonas aeruginosa	Canada: Toronto	43.653650 N 79.377806 W	sputum	clinical isolates	2015-06-22	2015-06-22
GCF_003055365.1	Pseudomonas aeruginosa	235	d__Bacteria;p__Pseudomonadota;c__Gammaproteobacteria;o__Pseudomonadales;f__Pseudomonadaceae;g__Pseudomonas;s__Pseudomonas aeruginosa	Brazil: Sao Paulo	23.36 S 46.42 W	tracheal secretion	clinical isolates	2018-04-17	2018-04-17
GCF_025000305.1	Pseudomonas aeruginosa	235	d__Bacteria;p__Pseudomonadota;c__Gammaproteobacteria;o__Pseudomonadales;f__Pseudomonadaceae;g__Pseudomonas;s__Pseudomonas aeruginosa	Russia: Nizhniy Novgorod	none	wound discharge	clinical isolates	2022-09-06	2022-09-06
GCF_003957105.1	Pseudomonas aeruginosa PAO1	549	d__Bacteria;p__Pseudomonadota;c__Gammaproteobacteria;o__Pseudomonadales;f__Pseudomonadaceae;g__Pseudomonas;s__Pseudomonas aeruginosa	USA	none	individually-maintained laboratory-adapted strain of PAO1 acquired from R. Hancock; Univ. of British Columbia	environmental isolates	2018-12-19	2018-12-19
GCF_030711895.1	Pseudomonas aeruginosa	773	d__Bacteria;p__Pseudomonadota;c__Gammaproteobacteria;o__Pseudomonadales;f__Pseudomonadaceae;g__Pseudomonas;s__Pseudomonas aeruginosa	China: Hangzhou	29.86 N 121.56 E	sputum	clinical isolates	2023-08-11	2023-08-11
GCF_030913415.1	Pseudomonas aeruginosa	654	d__Bacteria;p__Pseudomonadota;c__Gammaproteobacteria;o__Pseudomonadales;f__Pseudomonadaceae;g__Pseudomonas;s__Pseudomonas aeruginosa	Chile: Santiago	33.45 S 70.64 W	Secretion	clinical isolates	2023-08-23	2023-08-23
GCF_009727345.1	Pseudomonas aeruginosa	491	d__Bacteria;p__Pseudomonadota;c__Gammaproteobacteria;o__Pseudomonadales;f__Pseudomonadaceae;g__Pseudomonas;s__Pseudomonas aeruginosa	India	none	eye	clinical isolates	2019-12-03	2019-12-03
GCF_020639485.1	Pseudomonas aeruginosa	446	d__Bacteria;p__Pseudomonadota;c__Gammaproteobacteria;o__Pseudomonadales;f__Pseudomonadaceae;g__Pseudomonas;s__Pseudomonas aeruginosa	none	none	blood	clinical isolates	2021-10-26	2021-10-26
GCF_033797075.1	Pseudomonas aeruginosa	1480	d__Bacteria;p__Pseudomonadota;c__Gammaproteobacteria;o__Pseudomonadales;f__Pseudomonadaceae;g__Pseudomonas;s__Pseudomonas aeruginosa	none	none	none	unknown	2023-11-17	2023-11-17
GCF_002135915.1	Pseudomonas aeruginosa	260	d__Bacteria;p__Pseudomonadota;c__Gammaproteobacteria;o__Pseudomonadales;f__Pseudomonadaceae;g__Pseudomonas;s__Pseudomonas aeruginosa	Italy: Ancona	43.35 N 13.3 E	Respiratory Sample	clinical isolates	2017-05-15	2017-05-15
GCF_004351815.1	Pseudomonas aeruginosa	-	d__Bacteria;p__Pseudomonadota;c__Gammaproteobacteria;o__Pseudomonadales;f__Pseudomonadaceae;g__Pseudomonas;s__Pseudomonas aeruginosa	Italy: Trento	none	hospital	environmental isolates	2019-03-14	2019-03-14
GCF_037891005.1	Pseudomonas aeruginosa	773	d__Bacteria;p__Pseudomonadota;c__Gammaproteobacteria;o__Pseudomonadales;f__Pseudomonadaceae;g__Pseudomonas;s__Pseudomonas aeruginosa	none	none	none	unknown	2024-03-31	2024-03-31
GCF_900145935.1	Pseudomonas aeruginosa	179	d__Bacteria;p__Pseudomonadota;c__Gammaproteobacteria;o__Pseudomonadales;f__Pseudomonadaceae;g__Pseudomonas;s__Pseudomonas aeruginosa	none	none	none	unknown	2016-12-10	2016-12-10
GCF_004371225.1	Pseudomonas aeruginosa	569	d__Bacteria;p__Pseudomonadota;c__Gammaproteobacteria;o__Pseudomonadales;f__Pseudomonadaceae;g__Pseudomonas;s__Pseudomonas aeruginosa	Canada: Rouyn-Noranda	none	sputum	clinical isolates	2019-03-25	2019-03-25
GCF_001181325.1	Pseudomonas aeruginosa	111	d__Bacteria;p__Pseudomonadota;c__Gammaproteobacteria;o__Pseudomonadales;f__Pseudomonadaceae;g__Pseudomonas;s__Pseudomonas aeruginosa	none	none	none	unknown	2015-07-07	2015-07-07
GCF_025490455.1	Pseudomonas aeruginosa PA14	253	d__Bacteria;p__Pseudomonadota;c__Gammaproteobacteria;o__Pseudomonadales;f__Pseudomonadaceae;g__Pseudomonas;s__Pseudomonas aeruginosa	none	none	clinical	clinical isolates	2022-09-29	2022-09-29
GCA_002188625.1	Pseudomonas aeruginosa	111	d__Bacteria;p__Pseudomonadota;c__Gammaproteobacteria;o__Pseudomonadales;f__Pseudomonadaceae;g__Pseudomonas;s__Pseudomonas aeruginosa	Portugal	none	urine	clinical isolates	2017-06-09	2017-06-09
GCF_037002705.1	Pseudomonas aeruginosa	357	d__Bacteria;p__Pseudomonadota;c__Gammaproteobacteria;o__Pseudomonadales;f__Pseudomonadaceae;g__Pseudomonas;s__Pseudomonas aeruginosa	none	none	none	unknown	2024-03-04	2024-03-04
GCF_900708185.1	Pseudomonas aeruginosa	611	d__Bacteria;p__Pseudomonadota;c__Gammaproteobacteria;o__Pseudomonadales;f__Pseudomonadaceae;g__Pseudomonas;s__Pseudomonas aeruginosa	none	none	none	unknown	2019-03-20	2019-03-20
GCF_029961645.1	Pseudomonas aeruginosa	309	d__Bacteria;p__Pseudomonadota;c__Gammaproteobacteria;o__Pseudomonadales;f__Pseudomonadaceae;g__Pseudomonas;s__Pseudomonas aeruginosa	USA	none	Tissue	clinical isolates	2023-05-10	2023-05-10
GCF_024106895.1	Pseudomonas aeruginosa	549	d__Bacteria;p__Pseudomonadota;c__Gammaproteobacteria;o__Pseudomonadales;f__Pseudomonadaceae;g__Pseudomonas;s__Pseudomonas aeruginosa	United Kingdom: York	53.94 N 1.05 W	Independently evolved isolated clone of PA01 monocultured in 4 g/ml imipenem treated Synthetic Cystic Fibrosis Media for 24 days	environmental isolates	2022-06-30	2022-06-30
GCF_009905195.1	Pseudomonas aeruginosa	4710	d__Bacteria;p__Pseudomonadota;c__Gammaproteobacteria;o__Pseudomonadales;f__Pseudomonadaceae;g__Pseudomonas;s__Pseudomonas aeruginosa	Mexico	none	cystic fibrosis pediatric isolate	clinical isolates	2020-01-19	2020-01-19
GCF_001445005.1	Pseudomonas aeruginosa	253	d__Bacteria;p__Pseudomonadota;c__Gammaproteobacteria;o__Pseudomonadales;f__Pseudomonadaceae;g__Pseudomonas;s__Pseudomonas aeruginosa	none	none	none	unknown	2015-11-17	2015-11-17
GCF_001990345.1	Pseudomonas aeruginosa	569	d__Bacteria;p__Pseudomonadota;c__Gammaproteobacteria;o__Pseudomonadales;f__Pseudomonadaceae;g__Pseudomonas;s__Pseudomonas aeruginosa	USA: Seattle	47.6652 N 122.2831 W	Airway secretion	clinical isolates	2017-02-08	2017-02-08
GCF_003630335.1	Pseudomonas aeruginosa	497	d__Bacteria;p__Pseudomonadota;c__Gammaproteobacteria;o__Pseudomonadales;f__Pseudomonadaceae;g__Pseudomonas;s__Pseudomonas aeruginosa	Estonia	58.3632291 N 26.6818143 E	ear secretion	clinical isolates	2018-10-11	2018-10-11
GCF_900707375.1	Pseudomonas aeruginosa	175	d__Bacteria;p__Pseudomonadota;c__Gammaproteobacteria;o__Pseudomonadales;f__Pseudomonadaceae;g__Pseudomonas;s__Pseudomonas aeruginosa	none	none	none	unknown	2019-03-20	2019-03-20
GCF_001765995.1	Pseudomonas aeruginosa	1923	d__Bacteria;p__Pseudomonadota;c__Gammaproteobacteria;o__Pseudomonadales;f__Pseudomonadaceae;g__Pseudomonas;s__Pseudomonas aeruginosa	none	none	sputum	clinical isolates	2016-10-13	2016-10-13
GCF_003839915.1	Pseudomonas aeruginosa	166	d__Bacteria;p__Pseudomonadota;c__Gammaproteobacteria;o__Pseudomonadales;f__Pseudomonadaceae;g__Pseudomonas;s__Pseudomonas aeruginosa	Australia: Brisbane	none	wound	clinical isolates	2018-11-26	2018-11-26
GCF_001483235.1	Pseudomonas aeruginosa	267	d__Bacteria;p__Pseudomonadota;c__Gammaproteobacteria;o__Pseudomonadales;f__Pseudomonadaceae;g__Pseudomonas;s__Pseudomonas aeruginosa	China: Xinjiang	none	formation water of oilfield produced fluid	environmental isolates	2015-12-29	2015-12-29
GCF_019720875.1	Pseudomonas aeruginosa	235	d__Bacteria;p__Pseudomonadota;c__Gammaproteobacteria;o__Pseudomonadales;f__Pseudomonadaceae;g__Pseudomonas;s__Pseudomonas aeruginosa	China:Henan	none	none	unknown	2021-08-23	2021-08-23
GCF_001451485.1	Pseudomonas aeruginosa	235	d__Bacteria;p__Pseudomonadota;c__Gammaproteobacteria;o__Pseudomonadales;f__Pseudomonadaceae;g__Pseudomonas;s__Pseudomonas aeruginosa	USA	none	Hospital	environmental isolates	2015-11-30	2015-11-30
GCF_022422275.1	Pseudomonas aeruginosa	155	d__Bacteria;p__Pseudomonadota;c__Gammaproteobacteria;o__Pseudomonadales;f__Pseudomonadaceae;g__Pseudomonas;s__Pseudomonas aeruginosa	Russia: Moscow	none	derived from the strain Pseudomonas aeruginosa ATCC 27853	environmental isolates	2022-02-28	2022-02-28
GCF_000824185.1	Pseudomonas aeruginosa	146	d__Bacteria;p__Pseudomonadota;c__Gammaproteobacteria;o__Pseudomonadales;f__Pseudomonadaceae;g__Pseudomonas;s__Pseudomonas aeruginosa	United Kingdom	53.4000 N 3.0000 W	Portion of Sputum	clinical isolates	2015-01-09	2015-01-09
GCF_023060945.1	Pseudomonas aeruginosa	233	d__Bacteria;p__Pseudomonadota;c__Gammaproteobacteria;o__Pseudomonadales;f__Pseudomonadaceae;g__Pseudomonas;s__Pseudomonas aeruginosa	Brazil	10 S 52 W	urine	clinical isolates	2022-04-19	2022-04-19
GCF_900145685.1	Pseudomonas aeruginosa	132	d__Bacteria;p__Pseudomonadota;c__Gammaproteobacteria;o__Pseudomonadales;f__Pseudomonadaceae;g__Pseudomonas;s__Pseudomonas aeruginosa	none	none	none	unknown	2016-12-10	2016-12-10
GCF_036903335.1	Pseudomonas aeruginosa	621	d__Bacteria;p__Pseudomonadota;c__Gammaproteobacteria;o__Pseudomonadales;f__Pseudomonadaceae;g__Pseudomonas;s__Pseudomonas aeruginosa	none	none	none	unknown	2024-02-28	2024-02-28
GCF_035007765.1	Pseudomonas aeruginosa	244	d__Bacteria;p__Pseudomonadota;c__Gammaproteobacteria;o__Pseudomonadales;f__Pseudomonadaceae;g__Pseudomonas;s__Pseudomonas aeruginosa	none	none	none	unknown	2024-01-02	2024-01-02
GCF_004374405.1	Pseudomonas aeruginosa	4618	d__Bacteria;p__Pseudomonadota;c__Gammaproteobacteria;o__Pseudomonadales;f__Pseudomonadaceae;g__Pseudomonas;s__Pseudomonas aeruginosa	Canada: Montreal	none	sputum	clinical isolates	2019-03-25	2019-03-25
GCF_001837685.1	Pseudomonas aeruginosa	612	d__Bacteria;p__Pseudomonadota;c__Gammaproteobacteria;o__Pseudomonadales;f__Pseudomonadaceae;g__Pseudomonas;s__Pseudomonas aeruginosa	none	none	tracheal aspirate	clinical isolates	2016-10-25	2016-10-25
GCF_002192765.1	Pseudomonas aeruginosa	262	d__Bacteria;p__Pseudomonadota;c__Gammaproteobacteria;o__Pseudomonadales;f__Pseudomonadaceae;g__Pseudomonas;s__Pseudomonas aeruginosa	USA	none	Aerobic fed-batch lab bioreactor; inoculated from river sediment microbial communities and fed with dextrin/peptone	environmental isolates	2017-06-14	2017-06-14
GCF_006704545.1	Pseudomonas aeruginosa	298	d__Bacteria;p__Pseudomonadota;c__Gammaproteobacteria;o__Pseudomonadales;f__Pseudomonadaceae;g__Pseudomonas;s__Pseudomonas aeruginosa	USA: Chicago; Illinois	41.89 N 87.62 W	blood	clinical isolates	2019-07-07	2019-07-07
GCF_000297355.1	Pseudomonas aeruginosa E2	41	d__Bacteria;p__Pseudomonadota;c__Gammaproteobacteria;o__Pseudomonadales;f__Pseudomonadaceae;g__Pseudomonas;s__Pseudomonas aeruginosa	none	none	tomato plant	environmental isolates	2012-09-17	2012-09-17
GCF_001451965.1	Pseudomonas aeruginosa	532	d__Bacteria;p__Pseudomonadota;c__Gammaproteobacteria;o__Pseudomonadales;f__Pseudomonadaceae;g__Pseudomonas;s__Pseudomonas aeruginosa	USA	none	Hospital	environmental isolates	2015-11-30	2015-11-30
GCA_037202035.1	Pseudomonas aeruginosa	242	d__Bacteria;p__Pseudomonadota;c__Gammaproteobacteria;o__Pseudomonadales;f__Pseudomonadaceae;g__Pseudomonas;s__Pseudomonas aeruginosa	none	none	none	unknown	2024-03-17	2024-03-17
GCF_004374075.1	Pseudomonas aeruginosa	27	d__Bacteria;p__Pseudomonadota;c__Gammaproteobacteria;o__Pseudomonadales;f__Pseudomonadaceae;g__Pseudomonas;s__Pseudomonas aeruginosa	Canada: Sherbrooke	none	nasopharynx	clinical isolates	2019-03-25	2019-03-25
GCF_028595585.1	Pseudomonas aeruginosa	773	d__Bacteria;p__Pseudomonadota;c__Gammaproteobacteria;o__Pseudomonadales;f__Pseudomonadaceae;g__Pseudomonas;s__Pseudomonas aeruginosa	Egypt: Mansoura	31.04 N 31.38 E	Urinary catheter	clinical isolates	2023-02-11	2023-02-11
GCF_030056295.1	Pseudomonas aeruginosa	244	d__Bacteria;p__Pseudomonadota;c__Gammaproteobacteria;o__Pseudomonadales;f__Pseudomonadaceae;g__Pseudomonas;s__Pseudomonas aeruginosa	Nigeria	none	Blood culture	clinical isolates	2023-05-21	2023-05-21
GCF_041353455.1	Pseudomonas aeruginosa	3313	d__Bacteria;p__Pseudomonadota;c__Gammaproteobacteria;o__Pseudomonadales;f__Pseudomonadaceae;g__Pseudomonas;s__Pseudomonas aeruginosa	none	none	none	unknown	2024-08-19	2024-08-19
GCF_029835095.1	Pseudomonas aeruginosa	267	d__Bacteria;p__Pseudomonadota;c__Gammaproteobacteria;o__Pseudomonadales;f__Pseudomonadaceae;g__Pseudomonas;s__Pseudomonas aeruginosa	Pakistan	none	water	environmental isolates	2023-04-19	2023-04-19
GCF_022976535.1	Pseudomonas aeruginosa	27	d__Bacteria;p__Pseudomonadota;c__Gammaproteobacteria;o__Pseudomonadales;f__Pseudomonadaceae;g__Pseudomonas;s__Pseudomonas aeruginosa	France: Montpellier	43.6352018 N 3.8486604 E	sputum lung	clinical isolates	2022-04-13	2022-04-13
GCF_038594165.1	Pseudomonas aeruginosa	446	d__Bacteria;p__Pseudomonadota;c__Gammaproteobacteria;o__Pseudomonadales;f__Pseudomonadaceae;g__Pseudomonas;s__Pseudomonas aeruginosa	none	none	none	unknown	2024-04-28	2024-04-28
GCF_029102685.1	Pseudomonas aeruginosa	4692	d__Bacteria;p__Pseudomonadota;c__Gammaproteobacteria;o__Pseudomonadales;f__Pseudomonadaceae;g__Pseudomonas;s__Pseudomonas aeruginosa	Peru: Cuzco	none	Bronchial secretion	clinical isolates	2023-03-09	2023-03-09
GCF_001875215.1	Pseudomonas aeruginosa	233	d__Bacteria;p__Pseudomonadota;c__Gammaproteobacteria;o__Pseudomonadales;f__Pseudomonadaceae;g__Pseudomonas;s__Pseudomonas aeruginosa	none	none	none	unknown	2016-11-10	2016-11-10
GCF_030846455.1	Pseudomonas aeruginosa	253	d__Bacteria;p__Pseudomonadota;c__Gammaproteobacteria;o__Pseudomonadales;f__Pseudomonadaceae;g__Pseudomonas;s__Pseudomonas aeruginosa	Mexico	19.19 N 99.10 W	Clone 1 resistant to phage phiDCL-PA6; parent strain PA14	environmental isolates	2023-08-20	2023-08-20
GCF_001374095.1	Pseudomonas aeruginosa	2730	d__Bacteria;p__Pseudomonadota;c__Gammaproteobacteria;o__Pseudomonadales;f__Pseudomonadaceae;g__Pseudomonas;s__Pseudomonas aeruginosa	none	none	none	unknown	2015-04-20	2015-04-20
GCA_029382925.1	Pseudomonas aeruginosa	-	d__Bacteria;p__Pseudomonadota;c__Gammaproteobacteria;o__Pseudomonadales;f__Pseudomonadaceae;g__Pseudomonas;s__Pseudomonas aeruginosa	Ecuador: Quito	0.28671686 S 78.55016137 W	Rectal swab 2	clinical isolates	2023-03-26	2023-03-26
GCF_017693715.1	Pseudomonas aeruginosa	111	d__Bacteria;p__Pseudomonadota;c__Gammaproteobacteria;o__Pseudomonadales;f__Pseudomonadaceae;g__Pseudomonas;s__Pseudomonas aeruginosa	Lebanon: Beirut	33.8978 N 35.4858 E	sputum	clinical isolates	2021-04-02	2021-04-02
GCF_014712765.1	Pseudomonas aeruginosa	3904	d__Bacteria;p__Pseudomonadota;c__Gammaproteobacteria;o__Pseudomonadales;f__Pseudomonadaceae;g__Pseudomonas;s__Pseudomonas aeruginosa	Bangladesh: Dhaka	23.8103 N 90.4125 E	none	unknown	2020-09-23	2020-09-23
GCF_037117405.1	Pseudomonas aeruginosa	111	d__Bacteria;p__Pseudomonadota;c__Gammaproteobacteria;o__Pseudomonadales;f__Pseudomonadaceae;g__Pseudomonas;s__Pseudomonas aeruginosa	none	none	none	unknown	2024-03-12	2024-03-12
GCF_024126485.1	Pseudomonas aeruginosa	589	d__Bacteria;p__Pseudomonadota;c__Gammaproteobacteria;o__Pseudomonadales;f__Pseudomonadaceae;g__Pseudomonas;s__Pseudomonas aeruginosa	Czech Republic: Moravia	none	none	unknown	2022-07-03	2022-07-03
GCF_013620105.1	Pseudomonas aeruginosa	146	d__Bacteria;p__Pseudomonadota;c__Gammaproteobacteria;o__Pseudomonadales;f__Pseudomonadaceae;g__Pseudomonas;s__Pseudomonas aeruginosa	United Kingdom	none	lung	clinical isolates	2020-07-24	2020-07-24
GCF_040324895.1	Pseudomonas aeruginosa	235	d__Bacteria;p__Pseudomonadota;c__Gammaproteobacteria;o__Pseudomonadales;f__Pseudomonadaceae;g__Pseudomonas;s__Pseudomonas aeruginosa	none	none	none	unknown	2024-06-25	2024-06-25
GCF_037163325.1	Pseudomonas aeruginosa	155	d__Bacteria;p__Pseudomonadota;c__Gammaproteobacteria;o__Pseudomonadales;f__Pseudomonadaceae;g__Pseudomonas;s__Pseudomonas aeruginosa	none	none	none	unknown	2024-03-14	2024-03-14
GCF_021294985.1	Pseudomonas aeruginosa	235	d__Bacteria;p__Pseudomonadota;c__Gammaproteobacteria;o__Pseudomonadales;f__Pseudomonadaceae;g__Pseudomonas;s__Pseudomonas aeruginosa	Russia: Moscow	none	none	unknown	2021-12-27	2021-12-27
GCF_027571215.1	Pseudomonas aeruginosa	3016	d__Bacteria;p__Pseudomonadota;c__Gammaproteobacteria;o__Pseudomonadales;f__Pseudomonadaceae;g__Pseudomonas;s__Pseudomonas aeruginosa	United Kingdom: London	51.48919532 N 0.17055858 W	sputum	clinical isolates	2023-01-05	2023-01-05
GCF_039549065.1	Pseudomonas aeruginosa	309	d__Bacteria;p__Pseudomonadota;c__Gammaproteobacteria;o__Pseudomonadales;f__Pseudomonadaceae;g__Pseudomonas;s__Pseudomonas aeruginosa	none	none	none	unknown	2024-05-06	2024-05-06
GCF_037166105.1	Pseudomonas aeruginosa	252	d__Bacteria;p__Pseudomonadota;c__Gammaproteobacteria;o__Pseudomonadales;f__Pseudomonadaceae;g__Pseudomonas;s__Pseudomonas aeruginosa	none	none	none	unknown	2024-03-14	2024-03-14
GCF_900149285.1	Pseudomonas aeruginosa	1233	d__Bacteria;p__Pseudomonadota;c__Gammaproteobacteria;o__Pseudomonadales;f__Pseudomonadaceae;g__Pseudomonas;s__Pseudomonas aeruginosa	none	none	none	unknown	2017-01-26	2017-01-26
GCF_003970625.1	Pseudomonas aeruginosa	2387	d__Bacteria;p__Pseudomonadota;c__Gammaproteobacteria;o__Pseudomonadales;f__Pseudomonadaceae;g__Pseudomonas;s__Pseudomonas aeruginosa	USA	none	wound	clinical isolates	2018-12-24	2018-12-24
GCF_030846315.1	Pseudomonas aeruginosa	308	d__Bacteria;p__Pseudomonadota;c__Gammaproteobacteria;o__Pseudomonadales;f__Pseudomonadaceae;g__Pseudomonas;s__Pseudomonas aeruginosa	Mexico	19.19 N 99.10 W	clinical isolate from a patient with pneumonia	clinical isolates	2023-08-20	2023-08-20
GCF_001444865.1	Pseudomonas aeruginosa	641	d__Bacteria;p__Pseudomonadota;c__Gammaproteobacteria;o__Pseudomonadales;f__Pseudomonadaceae;g__Pseudomonas;s__Pseudomonas aeruginosa	none	none	none	unknown	2015-11-17	2015-11-17
GCF_000789525.1	Pseudomonas aeruginosa	175	d__Bacteria;p__Pseudomonadota;c__Gammaproteobacteria;o__Pseudomonadales;f__Pseudomonadaceae;g__Pseudomonas;s__Pseudomonas aeruginosa	Spain: Palma de Mallorca	none	itra-abdominal tract infection	clinical isolates	2014-12-04	2014-12-04
GCF_001374835.1	Pseudomonas aeruginosa	253	d__Bacteria;p__Pseudomonadota;c__Gammaproteobacteria;o__Pseudomonadales;f__Pseudomonadaceae;g__Pseudomonas;s__Pseudomonas aeruginosa	none	none	none	unknown	2015-04-20	2015-04-20
GCF_003836065.1	Pseudomonas aeruginosa	244	d__Bacteria;p__Pseudomonadota;c__Gammaproteobacteria;o__Pseudomonadales;f__Pseudomonadaceae;g__Pseudomonas;s__Pseudomonas aeruginosa	New Zealand: Dunedin	none	cystic fibrosis patient	clinical isolates	2018-11-26	2018-11-26
GCF_019800405.1	Pseudomonas aeruginosa	2683	d__Bacteria;p__Pseudomonadota;c__Gammaproteobacteria;o__Pseudomonadales;f__Pseudomonadaceae;g__Pseudomonas;s__Pseudomonas aeruginosa	Germany	none	wound	clinical isolates	2021-08-30	2021-08-30
GCF_012987025.1	Pseudomonas aeruginosa	-	d__Bacteria;p__Pseudomonadota;c__Gammaproteobacteria;o__Pseudomonadales;f__Pseudomonadaceae;g__Pseudomonas;s__Pseudomonas aeruginosa	none	none	none	unknown	2020-05-07	2020-05-07
GCF_025459465.1	Pseudomonas aeruginosa	233	d__Bacteria;p__Pseudomonadota;c__Gammaproteobacteria;o__Pseudomonadales;f__Pseudomonadaceae;g__Pseudomonas;s__Pseudomonas aeruginosa	Romania: Bucharest	none	wastewater	environmental isolates	2022-09-28	2022-09-28
GCF_019915465.1	Pseudomonas aeruginosa	308	d__Bacteria;p__Pseudomonadota;c__Gammaproteobacteria;o__Pseudomonadales;f__Pseudomonadaceae;g__Pseudomonas;s__Pseudomonas aeruginosa	Kazakhstan: Almaty	43.23 N 76.88 E	Swab from tracheostomic tube	clinical isolates	2021-09-09	2021-09-09
GCF_003940675.1	Pseudomonas aeruginosa	235	d__Bacteria;p__Pseudomonadota;c__Gammaproteobacteria;o__Pseudomonadales;f__Pseudomonadaceae;g__Pseudomonas;s__Pseudomonas aeruginosa	Pakistan	none	washroom sink in hospital intensive care unit	environmental isolates	2018-12-11	2018-12-11
GCF_000791725.1	Pseudomonas aeruginosa	244	d__Bacteria;p__Pseudomonadota;c__Gammaproteobacteria;o__Pseudomonadales;f__Pseudomonadaceae;g__Pseudomonas;s__Pseudomonas aeruginosa	India: Mumbai	none	itra-abdominal tract infection	clinical isolates	2014-12-04	2014-12-04
GCF_003833425.1	Pseudomonas aeruginosa	27	d__Bacteria;p__Pseudomonadota;c__Gammaproteobacteria;o__Pseudomonadales;f__Pseudomonadaceae;g__Pseudomonas;s__Pseudomonas aeruginosa	United Kingdom: Nottingham	none	heel wound	clinical isolates	2018-11-26	2018-11-26
GCF_013284895.1	Pseudomonas aeruginosa	233	d__Bacteria;p__Pseudomonadota;c__Gammaproteobacteria;o__Pseudomonadales;f__Pseudomonadaceae;g__Pseudomonas;s__Pseudomonas aeruginosa	France: Bobigny	47.25 N 6.0333 E	Rectal swab	clinical isolates	2020-06-07	2020-06-07
GCF_022422485.1	Pseudomonas aeruginosa	155	d__Bacteria;p__Pseudomonadota;c__Gammaproteobacteria;o__Pseudomonadales;f__Pseudomonadaceae;g__Pseudomonas;s__Pseudomonas aeruginosa	Russia: Moscow	none	derived from the strain Pseudomonas aeruginosa ATCC 27853	environmental isolates	2022-02-28	2022-02-28
GCF_025515595.1	Pseudomonas aeruginosa	253	d__Bacteria;p__Pseudomonadota;c__Gammaproteobacteria;o__Pseudomonadales;f__Pseudomonadaceae;g__Pseudomonas;s__Pseudomonas aeruginosa	USA: Pittsburgh	none	keratitis	clinical isolates	2022-10-01	2022-10-01
GCF_025697785.1	Pseudomonas aeruginosa	2344	d__Bacteria;p__Pseudomonadota;c__Gammaproteobacteria;o__Pseudomonadales;f__Pseudomonadaceae;g__Pseudomonas;s__Pseudomonas aeruginosa	Saudi Arabia: Riyadh	none	none	unknown	2022-10-13	2022-10-13
GCF_023717885.1	Pseudomonas aeruginosa	357	d__Bacteria;p__Pseudomonadota;c__Gammaproteobacteria;o__Pseudomonadales;f__Pseudomonadaceae;g__Pseudomonas;s__Pseudomonas aeruginosa	China: Chengdu	none	BALs	clinical isolates	2022-06-13	2022-06-13
GCF_040429595.1	Pseudomonas aeruginosa	633	d__Bacteria;p__Pseudomonadota;c__Gammaproteobacteria;o__Pseudomonadales;f__Pseudomonadaceae;g__Pseudomonas;s__Pseudomonas aeruginosa	none	none	none	unknown	2024-07-01	2024-07-01
GCF_033140925.1	Pseudomonas aeruginosa	446	d__Bacteria;p__Pseudomonadota;c__Gammaproteobacteria;o__Pseudomonadales;f__Pseudomonadaceae;g__Pseudomonas;s__Pseudomonas aeruginosa	none	none	none	unknown	2023-10-30	2023-10-30
GCF_900146645.1	Pseudomonas aeruginosa	2677	d__Bacteria;p__Pseudomonadota;c__Gammaproteobacteria;o__Pseudomonadales;f__Pseudomonadaceae;g__Pseudomonas;s__Pseudomonas aeruginosa	none	none	none	unknown	2016-12-10	2016-12-10
GCF_004372435.1	Pseudomonas aeruginosa	179	d__Bacteria;p__Pseudomonadota;c__Gammaproteobacteria;o__Pseudomonadales;f__Pseudomonadaceae;g__Pseudomonas;s__Pseudomonas aeruginosa	Canada: Montreal	none	Hospital sink	environmental isolates	2019-03-25	2019-03-25
GCF_037117735.1	Pseudomonas aeruginosa	111	d__Bacteria;p__Pseudomonadota;c__Gammaproteobacteria;o__Pseudomonadales;f__Pseudomonadaceae;g__Pseudomonas;s__Pseudomonas aeruginosa	none	none	none	unknown	2024-03-12	2024-03-12
GCF_001035105.1	Pseudomonas aeruginosa	274	d__Bacteria;p__Pseudomonadota;c__Gammaproteobacteria;o__Pseudomonadales;f__Pseudomonadaceae;g__Pseudomonas;s__Pseudomonas aeruginosa	Canada: Toronto	43.653650 N 79.377806 W	sputum	clinical isolates	2015-06-22	2015-06-22
GCF_020905575.1	Pseudomonas aeruginosa	309	d__Bacteria;p__Pseudomonadota;c__Gammaproteobacteria;o__Pseudomonadales;f__Pseudomonadaceae;g__Pseudomonas;s__Pseudomonas aeruginosa	Mexico	19.42 N 99.12 W	blood	clinical isolates	2021-11-20	2021-11-20
GCF_037049345.1	Pseudomonas aeruginosa	381	d__Bacteria;p__Pseudomonadota;c__Gammaproteobacteria;o__Pseudomonadales;f__Pseudomonadaceae;g__Pseudomonas;s__Pseudomonas aeruginosa	none	none	none	unknown	2024-03-06	2024-03-06
GCF_030411385.1	Pseudomonas aeruginosa	381	d__Bacteria;p__Pseudomonadota;c__Gammaproteobacteria;o__Pseudomonadales;f__Pseudomonadaceae;g__Pseudomonas;s__Pseudomonas aeruginosa	Russia: Moscow	55.74 N 37.62 E	sputum	clinical isolates	2023-07-05	2023-07-05
GCF_003411445.2	Pseudomonas aeruginosa	111	d__Bacteria;p__Pseudomonadota;c__Gammaproteobacteria;o__Pseudomonadales;f__Pseudomonadaceae;g__Pseudomonas;s__Pseudomonas aeruginosa	USA: Chicago; Illinois	41.89 N 87.62 W	blood	clinical isolates	2020-05-27	2020-05-27
GCF_027855945.1	Pseudomonas aeruginosa	274	d__Bacteria;p__Pseudomonadota;c__Gammaproteobacteria;o__Pseudomonadales;f__Pseudomonadaceae;g__Pseudomonas;s__Pseudomonas aeruginosa	Belgium	none	none	unknown	2023-01-14	2023-01-14
GCF_902202795.1	Pseudomonas aeruginosa	235	d__Bacteria;p__Pseudomonadota;c__Gammaproteobacteria;o__Pseudomonadales;f__Pseudomonadaceae;g__Pseudomonas;s__Pseudomonas aeruginosa	none	none	ENVO:01000990	environmental isolates	2019-09-11	2019-09-11
GCF_900148065.1	Pseudomonas aeruginosa	2192	d__Bacteria;p__Pseudomonadota;c__Gammaproteobacteria;o__Pseudomonadales;f__Pseudomonadaceae;g__Pseudomonas;s__Pseudomonas aeruginosa	none	none	none	unknown	2016-12-10	2016-12-10
GCF_001601585.1	Pseudomonas aeruginosa	1284	d__Bacteria;p__Pseudomonadota;c__Gammaproteobacteria;o__Pseudomonadales;f__Pseudomonadaceae;g__Pseudomonas;s__Pseudomonas aeruginosa	USA: Fort Sam Houston	29.46 N 98.41 W	thigh	clinical isolates	2016-03-29	2016-03-29
GCF_022569995.1	Pseudomonas aeruginosa	1328	d__Bacteria;p__Pseudomonadota;c__Gammaproteobacteria;o__Pseudomonadales;f__Pseudomonadaceae;g__Pseudomonas;s__Pseudomonas aeruginosa	Germany	none	River	environmental isolates	2022-03-15	2022-03-15
GCF_030846395.1	Pseudomonas aeruginosa	253	d__Bacteria;p__Pseudomonadota;c__Gammaproteobacteria;o__Pseudomonadales;f__Pseudomonadaceae;g__Pseudomonas;s__Pseudomonas aeruginosa	Mexico	19.19 N 99.10 W	Clone 2 resistant to the phage variant phiDCL-PA6alpha; parent strain PA14	environmental isolates	2023-08-20	2023-08-20
GCF_004372085.1	Pseudomonas aeruginosa	-	d__Bacteria;p__Pseudomonadota;c__Gammaproteobacteria;o__Pseudomonadales;f__Pseudomonadaceae;g__Pseudomonas;s__Pseudomonas aeruginosa	Canada: Quebec City	none	sputum	clinical isolates	2019-03-25	2019-03-25
GCF_003833715.1	Pseudomonas aeruginosa	909	d__Bacteria;p__Pseudomonadota;c__Gammaproteobacteria;o__Pseudomonadales;f__Pseudomonadaceae;g__Pseudomonas;s__Pseudomonas aeruginosa	United Kingdom: Nottingham	none	back wound	clinical isolates	2018-11-26	2018-11-26
GCF_900144485.1	Pseudomonas aeruginosa	381	d__Bacteria;p__Pseudomonadota;c__Gammaproteobacteria;o__Pseudomonadales;f__Pseudomonadaceae;g__Pseudomonas;s__Pseudomonas aeruginosa	none	none	none	unknown	2016-12-10	2016-12-10
GCF_002866805.1	Pseudomonas aeruginosa	308	d__Bacteria;p__Pseudomonadota;c__Gammaproteobacteria;o__Pseudomonadales;f__Pseudomonadaceae;g__Pseudomonas;s__Pseudomonas aeruginosa	France: Paris	48.51 N 2.21 E	Bronchial aspirate	clinical isolates	2018-01-08	2018-01-08
GCF_037001765.1	Pseudomonas aeruginosa	260	d__Bacteria;p__Pseudomonadota;c__Gammaproteobacteria;o__Pseudomonadales;f__Pseudomonadaceae;g__Pseudomonas;s__Pseudomonas aeruginosa	none	none	none	unknown	2024-03-04	2024-03-04
GCF_031733415.1	Pseudomonas aeruginosa	253	d__Bacteria;p__Pseudomonadota;c__Gammaproteobacteria;o__Pseudomonadales;f__Pseudomonadaceae;g__Pseudomonas;s__Pseudomonas aeruginosa	none	none	none	unknown	2023-09-20	2023-09-20
GCF_031733235.1	Pseudomonas aeruginosa	244	d__Bacteria;p__Pseudomonadota;c__Gammaproteobacteria;o__Pseudomonadales;f__Pseudomonadaceae;g__Pseudomonas;s__Pseudomonas aeruginosa	none	none	none	unknown	2023-09-20	2023-09-20
GCF_025153405.1	Pseudomonas aeruginosa	357	d__Bacteria;p__Pseudomonadota;c__Gammaproteobacteria;o__Pseudomonadales;f__Pseudomonadaceae;g__Pseudomonas;s__Pseudomonas aeruginosa	Saudi Arabia: Riyadh	24.6874 N 46.7038 E	wound	clinical isolates	2022-09-12	2022-09-12
GCF_026239935.1	Pseudomonas aeruginosa	357	d__Bacteria;p__Pseudomonadota;c__Gammaproteobacteria;o__Pseudomonadales;f__Pseudomonadaceae;g__Pseudomonas;s__Pseudomonas aeruginosa	India	20.5937 N 78.9629 E	ETA	clinical isolates	2022-11-19	2022-11-19
GCF_029953935.1	Pseudomonas aeruginosa	463	d__Bacteria;p__Pseudomonadota;c__Gammaproteobacteria;o__Pseudomonadales;f__Pseudomonadaceae;g__Pseudomonas;s__Pseudomonas aeruginosa	China: Zhejiang	none	blood	clinical isolates	2023-05-08	2023-05-08
GCF_000796205.1	Pseudomonas aeruginosa	111	d__Bacteria;p__Pseudomonadota;c__Gammaproteobacteria;o__Pseudomonadales;f__Pseudomonadaceae;g__Pseudomonas;s__Pseudomonas aeruginosa	Portugal	none	urinary tract infection	clinical isolates	2014-12-04	2014-12-04
GCF_031734135.1	Pseudomonas aeruginosa	244	d__Bacteria;p__Pseudomonadota;c__Gammaproteobacteria;o__Pseudomonadales;f__Pseudomonadaceae;g__Pseudomonas;s__Pseudomonas aeruginosa	none	none	none	unknown	2023-09-20	2023-09-20
GCF_001453435.1	Pseudomonas aeruginosa	2058	d__Bacteria;p__Pseudomonadota;c__Gammaproteobacteria;o__Pseudomonadales;f__Pseudomonadaceae;g__Pseudomonas;s__Pseudomonas aeruginosa	USA	none	Hospital	environmental isolates	2015-11-30	2015-11-30
GCF_001450425.1	Pseudomonas aeruginosa	532	d__Bacteria;p__Pseudomonadota;c__Gammaproteobacteria;o__Pseudomonadales;f__Pseudomonadaceae;g__Pseudomonas;s__Pseudomonas aeruginosa	USA	none	Hospital	environmental isolates	2015-11-30	2015-11-30
GCF_004350205.1	Pseudomonas aeruginosa	2048	d__Bacteria;p__Pseudomonadota;c__Gammaproteobacteria;o__Pseudomonadales;f__Pseudomonadaceae;g__Pseudomonas;s__Pseudomonas aeruginosa	Italy: Trento	none	hospital	environmental isolates	2019-03-14	2019-03-14
GCF_036529575.1	Pseudomonas aeruginosa	1047	d__Bacteria;p__Pseudomonadota;c__Gammaproteobacteria;o__Pseudomonadales;f__Pseudomonadaceae;g__Pseudomonas;s__Pseudomonas aeruginosa	none	none	none	unknown	2024-02-09	2024-02-09
GCF_000520175.1	Pseudomonas aeruginosa PS50	377	d__Bacteria;p__Pseudomonadota;c__Gammaproteobacteria;o__Pseudomonadales;f__Pseudomonadaceae;g__Pseudomonas;s__Pseudomonas aeruginosa	Venezuela	none	Environmental isolate	environmental isolates	2014-01-15	2014-01-15
GCF_003631115.1	Pseudomonas aeruginosa	260	d__Bacteria;p__Pseudomonadota;c__Gammaproteobacteria;o__Pseudomonadales;f__Pseudomonadaceae;g__Pseudomonas;s__Pseudomonas aeruginosa	Estonia	58.3632291 N 26.6818143 E	tracheal aspirate	clinical isolates	2018-10-11	2018-10-11
GCF_031826255.1	Pseudomonas aeruginosa	235	d__Bacteria;p__Pseudomonadota;c__Gammaproteobacteria;o__Pseudomonadales;f__Pseudomonadaceae;g__Pseudomonas;s__Pseudomonas aeruginosa	none	none	none	unknown	2023-09-21	2023-09-21
GCF_900147655.1	Pseudomonas aeruginosa	809	d__Bacteria;p__Pseudomonadota;c__Gammaproteobacteria;o__Pseudomonadales;f__Pseudomonadaceae;g__Pseudomonas;s__Pseudomonas aeruginosa	none	none	none	unknown	2016-12-10	2016-12-10
GCF_000793105.1	Pseudomonas aeruginosa	387	d__Bacteria;p__Pseudomonadota;c__Gammaproteobacteria;o__Pseudomonadales;f__Pseudomonadaceae;g__Pseudomonas;s__Pseudomonas aeruginosa	France: Nantes	none	urinary tract infection	clinical isolates	2014-12-04	2014-12-04
GCF_003055425.1	Pseudomonas aeruginosa	606	d__Bacteria;p__Pseudomonadota;c__Gammaproteobacteria;o__Pseudomonadales;f__Pseudomonadaceae;g__Pseudomonas;s__Pseudomonas aeruginosa	Brazil: Sao Paulo	23.36 S 46.42 W	bronchoalveolar lavage	clinical isolates	2018-04-17	2018-04-17
GCF_018139745.1	Pseudomonas aeruginosa	235	d__Bacteria;p__Pseudomonadota;c__Gammaproteobacteria;o__Pseudomonadales;f__Pseudomonadaceae;g__Pseudomonas;s__Pseudomonas aeruginosa	Spain	none	none	unknown	2021-04-25	2021-04-25
GCF_001373935.1	Pseudomonas aeruginosa	253	d__Bacteria;p__Pseudomonadota;c__Gammaproteobacteria;o__Pseudomonadales;f__Pseudomonadaceae;g__Pseudomonas;s__Pseudomonas aeruginosa	none	none	none	unknown	2015-04-20	2015-04-20
GCF_027855525.1	Pseudomonas aeruginosa	111	d__Bacteria;p__Pseudomonadota;c__Gammaproteobacteria;o__Pseudomonadales;f__Pseudomonadaceae;g__Pseudomonas;s__Pseudomonas aeruginosa	Germany	none	none	unknown	2023-01-14	2023-01-14
GCF_025697665.1	Pseudomonas aeruginosa	308	d__Bacteria;p__Pseudomonadota;c__Gammaproteobacteria;o__Pseudomonadales;f__Pseudomonadaceae;g__Pseudomonas;s__Pseudomonas aeruginosa	Saudi Arabia: Riyadh	none	none	unknown	2022-10-13	2022-10-13
GCF_029912245.1	Pseudomonas aeruginosa	234	d__Bacteria;p__Pseudomonadota;c__Gammaproteobacteria;o__Pseudomonadales;f__Pseudomonadaceae;g__Pseudomonas;s__Pseudomonas aeruginosa	India: Nagpur	21.1393 N 79.0925 E	Soil	environmental isolates	2023-05-01	2023-05-01
GCF_040063925.1	Pseudomonas aeruginosa	564	d__Bacteria;p__Pseudomonadota;c__Gammaproteobacteria;o__Pseudomonadales;f__Pseudomonadaceae;g__Pseudomonas;s__Pseudomonas aeruginosa	none	none	none	unknown	2024-06-04	2024-06-04
GCF_023572525.1	Pseudomonas aeruginosa	233	d__Bacteria;p__Pseudomonadota;c__Gammaproteobacteria;o__Pseudomonadales;f__Pseudomonadaceae;g__Pseudomonas;s__Pseudomonas aeruginosa	Brazil	10 S 52 W	urine	clinical isolates	2022-05-28	2022-05-28
GCF_021060655.1	Pseudomonas aeruginosa	4615	d__Bacteria;p__Pseudomonadota;c__Gammaproteobacteria;o__Pseudomonadales;f__Pseudomonadaceae;g__Pseudomonas;s__Pseudomonas aeruginosa	Spain	none	Medical	clinical isolates	2021-12-06	2021-12-06
GCF_001450905.1	Pseudomonas aeruginosa	446	d__Bacteria;p__Pseudomonadota;c__Gammaproteobacteria;o__Pseudomonadales;f__Pseudomonadaceae;g__Pseudomonas;s__Pseudomonas aeruginosa	France	none	Hospital	environmental isolates	2015-11-30	2015-11-30
GCF_032844045.1	Pseudomonas aeruginosa	111	d__Bacteria;p__Pseudomonadota;c__Gammaproteobacteria;o__Pseudomonadales;f__Pseudomonadaceae;g__Pseudomonas;s__Pseudomonas aeruginosa	none	none	none	unknown	2023-10-18	2023-10-18
GCF_003669975.1	Pseudomonas aeruginosa	233	d__Bacteria;p__Pseudomonadota;c__Gammaproteobacteria;o__Pseudomonadales;f__Pseudomonadaceae;g__Pseudomonas;s__Pseudomonas aeruginosa	Cote d Ivoire: Abidjan	5.1894 N 3.5733 W	University Hospital of Abidjan-Cocody	environmental isolates	2018-10-22	2018-10-22
GCF_013343155.1	Pseudomonas sp. FDAARGOS_761	971	d__Bacteria;p__Pseudomonadota;c__Gammaproteobacteria;o__Pseudomonadales;f__Pseudomonadaceae;g__Pseudomonas;s__Pseudomonas aeruginosa	USA: VA	none	healthy biopsy tissue; rectum	clinical isolates	2020-06-15	2020-06-15
GCF_900144495.1	Pseudomonas aeruginosa	381	d__Bacteria;p__Pseudomonadota;c__Gammaproteobacteria;o__Pseudomonadales;f__Pseudomonadaceae;g__Pseudomonas;s__Pseudomonas aeruginosa	none	none	none	unknown	2016-12-10	2016-12-10
GCF_031733335.1	Pseudomonas aeruginosa	463	d__Bacteria;p__Pseudomonadota;c__Gammaproteobacteria;o__Pseudomonadales;f__Pseudomonadaceae;g__Pseudomonas;s__Pseudomonas aeruginosa	none	none	none	unknown	2023-09-20	2023-09-20
GCF_003629765.1	Pseudomonas aeruginosa	508	d__Bacteria;p__Pseudomonadota;c__Gammaproteobacteria;o__Pseudomonadales;f__Pseudomonadaceae;g__Pseudomonas;s__Pseudomonas aeruginosa	Estonia	58.3632291 N 26.6818143 E	wound secretion	clinical isolates	2018-10-11	2018-10-11
GCF_001750205.1	Pseudomonas aeruginosa	-	d__Bacteria;p__Pseudomonadota;c__Gammaproteobacteria;o__Pseudomonadales;f__Pseudomonadaceae;g__Pseudomonas;s__Pseudomonas aeruginosa	China: Guangzhou; Guangdong	none	urine	clinical isolates	2016-09-30	2016-09-30
GCF_000824645.1	Pseudomonas aeruginosa	146	d__Bacteria;p__Pseudomonadota;c__Gammaproteobacteria;o__Pseudomonadales;f__Pseudomonadaceae;g__Pseudomonas;s__Pseudomonas aeruginosa	United Kingdom	53.4000 N 3.0000 W	Portion of Sputum	clinical isolates	2015-01-09	2015-01-09
GCF_000790625.1	Pseudomonas aeruginosa	699	d__Bacteria;p__Pseudomonadota;c__Gammaproteobacteria;o__Pseudomonadales;f__Pseudomonadaceae;g__Pseudomonas;s__Pseudomonas aeruginosa	Argentina: Victoria	none	urinary tract infection	clinical isolates	2014-12-04	2014-12-04
GCF_900145425.1	Pseudomonas aeruginosa	676	d__Bacteria;p__Pseudomonadota;c__Gammaproteobacteria;o__Pseudomonadales;f__Pseudomonadaceae;g__Pseudomonas;s__Pseudomonas aeruginosa	none	none	none	unknown	2016-12-10	2016-12-10
GCF_001450835.1	Pseudomonas aeruginosa	388	d__Bacteria;p__Pseudomonadota;c__Gammaproteobacteria;o__Pseudomonadales;f__Pseudomonadaceae;g__Pseudomonas;s__Pseudomonas aeruginosa	France	none	Hospital	environmental isolates	2015-11-30	2015-11-30
GCF_021060445.1	Pseudomonas aeruginosa	560	d__Bacteria;p__Pseudomonadota;c__Gammaproteobacteria;o__Pseudomonadales;f__Pseudomonadaceae;g__Pseudomonas;s__Pseudomonas aeruginosa	Spain	none	Medical	clinical isolates	2021-12-06	2021-12-06
GCF_021891955.1	Pseudomonas aeruginosa	3695	d__Bacteria;p__Pseudomonadota;c__Gammaproteobacteria;o__Pseudomonadales;f__Pseudomonadaceae;g__Pseudomonas;s__Pseudomonas aeruginosa	Spain: Badalona	41.48 N 2.24 E	Trachealaspirate	clinical isolates	2022-02-02	2022-02-02
GCF_031851725.1	Pseudomonas aeruginosa	252	d__Bacteria;p__Pseudomonadota;c__Gammaproteobacteria;o__Pseudomonadales;f__Pseudomonadaceae;g__Pseudomonas;s__Pseudomonas aeruginosa	none	none	none	unknown	2023-09-24	2023-09-24
GCF_003725635.1	Pseudomonas aeruginosa	773	d__Bacteria;p__Pseudomonadota;c__Gammaproteobacteria;o__Pseudomonadales;f__Pseudomonadaceae;g__Pseudomonas;s__Pseudomonas aeruginosa	Hungary: Budapest	47.533575 N 19.073729 E	urine clinical sample	clinical isolates	2018-11-13	2018-11-13
GCF_022408655.1	Pseudomonas aeruginosa	463	d__Bacteria;p__Pseudomonadota;c__Gammaproteobacteria;o__Pseudomonadales;f__Pseudomonadaceae;g__Pseudomonas;s__Pseudomonas aeruginosa	none	none	none	unknown	2022-02-28	2022-02-28
GCA_029383025.1	Pseudomonas aeruginosa	-	d__Bacteria;p__Pseudomonadota;c__Gammaproteobacteria;o__Pseudomonadales;f__Pseudomonadaceae;g__Pseudomonas;s__Pseudomonas aeruginosa	Ecuador: Quito	0.28671686 S 78.55016137 W	Rectal swab 3	clinical isolates	2023-03-26	2023-03-26
GCF_950101725.1	Pseudomonas sp. T2.1D-1.1	471	d__Bacteria;p__Pseudomonadota;c__Gammaproteobacteria;o__Pseudomonadales;f__Pseudomonadaceae;g__Pseudomonas;s__Pseudomonas aeruginosa	none	none	none	unknown	2023-05-02	2023-05-02
GCF_039413155.1	Pseudomonas aeruginosa	235	d__Bacteria;p__Pseudomonadota;c__Gammaproteobacteria;o__Pseudomonadales;f__Pseudomonadaceae;g__Pseudomonas;s__Pseudomonas aeruginosa	none	none	none	unknown	2024-05-04	2024-05-04
GCF_003837055.1	Pseudomonas aeruginosa	244	d__Bacteria;p__Pseudomonadota;c__Gammaproteobacteria;o__Pseudomonadales;f__Pseudomonadaceae;g__Pseudomonas;s__Pseudomonas aeruginosa	New Zealand: Dunedin	none	cystic fibrosis patient	clinical isolates	2018-11-26	2018-11-26
GCF_037162865.1	Pseudomonas aeruginosa	155	d__Bacteria;p__Pseudomonadota;c__Gammaproteobacteria;o__Pseudomonadales;f__Pseudomonadaceae;g__Pseudomonas;s__Pseudomonas aeruginosa	none	none	none	unknown	2024-03-14	2024-03-14
GCF_036664095.1	Pseudomonas aeruginosa	527	d__Bacteria;p__Pseudomonadota;c__Gammaproteobacteria;o__Pseudomonadales;f__Pseudomonadaceae;g__Pseudomonas;s__Pseudomonas aeruginosa	none	none	none	unknown	2024-02-16	2024-02-16
GCF_000789495.1	Pseudomonas aeruginosa	560	d__Bacteria;p__Pseudomonadota;c__Gammaproteobacteria;o__Pseudomonadales;f__Pseudomonadaceae;g__Pseudomonas;s__Pseudomonas aeruginosa	Spain: Bilbao	none	respiratory tract infection	clinical isolates	2014-12-04	2014-12-04
GCF_025459495.1	Pseudomonas aeruginosa	357	d__Bacteria;p__Pseudomonadota;c__Gammaproteobacteria;o__Pseudomonadales;f__Pseudomonadaceae;g__Pseudomonas;s__Pseudomonas aeruginosa	Romania: Bucharest	none	wastewater	environmental isolates	2022-09-28	2022-09-28
GCA_024649135.1	Pseudomonas aeruginosa	-	d__Bacteria;p__Pseudomonadota;c__Gammaproteobacteria;o__Pseudomonadales;f__Pseudomonadaceae;g__Pseudomonas;s__Pseudomonas aeruginosa	USA	none	blood	clinical isolates	2022-08-13	2022-08-13
GCF_003975185.1	Pseudomonas aeruginosa	3393	d__Bacteria;p__Pseudomonadota;c__Gammaproteobacteria;o__Pseudomonadales;f__Pseudomonadaceae;g__Pseudomonas;s__Pseudomonas aeruginosa	Thailand: Bangkok	none	urine	clinical isolates	2018-12-27	2018-12-27
GCF_964187735.1	Pseudomonas aeruginosa	253	d__Bacteria;p__Pseudomonadota;c__Gammaproteobacteria;o__Pseudomonadales;f__Pseudomonadaceae;g__Pseudomonas;s__Pseudomonas aeruginosa	none	none	none	unknown	2024-06-18	2024-06-18
GCF_003968445.1	Pseudomonas aeruginosa	1601	d__Bacteria;p__Pseudomonadota;c__Gammaproteobacteria;o__Pseudomonadales;f__Pseudomonadaceae;g__Pseudomonas;s__Pseudomonas aeruginosa	USA	none	urine	clinical isolates	2018-12-24	2018-12-24
GCF_023844285.1	Pseudomonas aeruginosa	155	d__Bacteria;p__Pseudomonadota;c__Gammaproteobacteria;o__Pseudomonadales;f__Pseudomonadaceae;g__Pseudomonas;s__Pseudomonas aeruginosa	United Kingdom: Bradford	none	wound	clinical isolates	2022-06-22	2022-06-22
GCF_000796905.1	Pseudomonas aeruginosa	617	d__Bacteria;p__Pseudomonadota;c__Gammaproteobacteria;o__Pseudomonadales;f__Pseudomonadaceae;g__Pseudomonas;s__Pseudomonas aeruginosa	USA: New York	none	cystic fibrosis isolate	clinical isolates	2014-12-04	2014-12-04
GCF_002192475.1	Pseudomonas aeruginosa	309	d__Bacteria;p__Pseudomonadota;c__Gammaproteobacteria;o__Pseudomonadales;f__Pseudomonadaceae;g__Pseudomonas;s__Pseudomonas aeruginosa	Mexico: Mexico city	none	bronchial washing	clinical isolates	2017-06-13	2017-06-13
GCF_013343555.1	Pseudomonas aeruginosa	2685	d__Bacteria;p__Pseudomonadota;c__Gammaproteobacteria;o__Pseudomonadales;f__Pseudomonadaceae;g__Pseudomonas;s__Pseudomonas aeruginosa	USA: Pennsylvania;Pittsburgh	40.4406 N 79.9959 W	lung	clinical isolates	2020-06-15	2020-06-15
GCA_037104405.1	Pseudomonas aeruginosa	253	d__Bacteria;p__Pseudomonadota;c__Gammaproteobacteria;o__Pseudomonadales;f__Pseudomonadaceae;g__Pseudomonas;s__Pseudomonas aeruginosa	none	none	none	unknown	2024-03-11	2024-03-11
GCF_030709815.1	Pseudomonas aeruginosa	560	d__Bacteria;p__Pseudomonadota;c__Gammaproteobacteria;o__Pseudomonadales;f__Pseudomonadaceae;g__Pseudomonas;s__Pseudomonas aeruginosa	Mexico	none	parent strain ID4365	environmental isolates	2023-08-10	2023-08-10
GCF_030398205.1	Pseudomonas aeruginosa	244	d__Bacteria;p__Pseudomonadota;c__Gammaproteobacteria;o__Pseudomonadales;f__Pseudomonadaceae;g__Pseudomonas;s__Pseudomonas aeruginosa	USA: Pittsburgh	none	none	unknown	2023-07-03	2023-07-03
GCF_000481025.1	Pseudomonas aeruginosa BL06	245	d__Bacteria;p__Pseudomonadota;c__Gammaproteobacteria;o__Pseudomonadales;f__Pseudomonadaceae;g__Pseudomonas;s__Pseudomonas aeruginosa	USA	none	eye	clinical isolates	2013-10-24	2013-10-24
GCF_009299715.1	Pseudomonas aeruginosa	1233	d__Bacteria;p__Pseudomonadota;c__Gammaproteobacteria;o__Pseudomonadales;f__Pseudomonadaceae;g__Pseudomonas;s__Pseudomonas aeruginosa	Lebanon: Beirut	none	none	unknown	2019-10-25	2019-10-25
GCF_013177065.1	Pseudomonas aeruginosa	244	d__Bacteria;p__Pseudomonadota;c__Gammaproteobacteria;o__Pseudomonadales;f__Pseudomonadaceae;g__Pseudomonas;s__Pseudomonas aeruginosa	Taiwan	none	blood	clinical isolates	2020-05-26	2020-05-26
GCF_900708775.1	Pseudomonas aeruginosa	-	d__Bacteria;p__Pseudomonadota;c__Gammaproteobacteria;o__Pseudomonadales;f__Pseudomonadaceae;g__Pseudomonas;s__Pseudomonas aeruginosa	none	none	none	unknown	2019-03-20	2019-03-20
GCF_001023995.1	Pseudomonas aeruginosa	274	d__Bacteria;p__Pseudomonadota;c__Gammaproteobacteria;o__Pseudomonadales;f__Pseudomonadaceae;g__Pseudomonas;s__Pseudomonas aeruginosa	Canada: Toronto	43.653650 N 79.377806 W	sputum	clinical isolates	2015-06-10	2015-06-10
GCF_019430485.1	Pseudomonas aeruginosa	638	d__Bacteria;p__Pseudomonadota;c__Gammaproteobacteria;o__Pseudomonadales;f__Pseudomonadaceae;g__Pseudomonas;s__Pseudomonas aeruginosa	Russia: Moscow	55.79 N 37.82 E	tracheal aspirate	clinical isolates	2021-07-31	2021-07-31
GCF_020640655.1	Pseudomonas aeruginosa	4307	d__Bacteria;p__Pseudomonadota;c__Gammaproteobacteria;o__Pseudomonadales;f__Pseudomonadaceae;g__Pseudomonas;s__Pseudomonas aeruginosa	none	none	blood	clinical isolates	2021-10-26	2021-10-26
GCF_001454235.1	Pseudomonas aeruginosa	446	d__Bacteria;p__Pseudomonadota;c__Gammaproteobacteria;o__Pseudomonadales;f__Pseudomonadaceae;g__Pseudomonas;s__Pseudomonas aeruginosa	Pakistan	none	River	environmental isolates	2015-11-30	2015-11-30
GCF_040797285.1	Pseudomonas aeruginosa	235	d__Bacteria;p__Pseudomonadota;c__Gammaproteobacteria;o__Pseudomonadales;f__Pseudomonadaceae;g__Pseudomonas;s__Pseudomonas aeruginosa	none	none	none	unknown	2024-07-21	2024-07-21
GCF_003968325.1	Pseudomonas aeruginosa	2851	d__Bacteria;p__Pseudomonadota;c__Gammaproteobacteria;o__Pseudomonadales;f__Pseudomonadaceae;g__Pseudomonas;s__Pseudomonas aeruginosa	USA	none	respiratory	clinical isolates	2018-12-24	2018-12-24
GCF_033140845.1	Pseudomonas aeruginosa	2483	d__Bacteria;p__Pseudomonadota;c__Gammaproteobacteria;o__Pseudomonadales;f__Pseudomonadaceae;g__Pseudomonas;s__Pseudomonas aeruginosa	none	none	none	unknown	2023-10-30	2023-10-30
GCF_032470115.1	Pseudomonas aeruginosa	266	d__Bacteria;p__Pseudomonadota;c__Gammaproteobacteria;o__Pseudomonadales;f__Pseudomonadaceae;g__Pseudomonas;s__Pseudomonas aeruginosa	none	none	none	unknown	2023-10-10	2023-10-10
GCF_037046415.1	Pseudomonas aeruginosa	970	d__Bacteria;p__Pseudomonadota;c__Gammaproteobacteria;o__Pseudomonadales;f__Pseudomonadaceae;g__Pseudomonas;s__Pseudomonas aeruginosa	none	none	none	unknown	2024-03-06	2024-03-06
GCF_016054815.1	Pseudomonas aeruginosa	233	d__Bacteria;p__Pseudomonadota;c__Gammaproteobacteria;o__Pseudomonadales;f__Pseudomonadaceae;g__Pseudomonas;s__Pseudomonas aeruginosa	Brazil	15.75 S 47.95 W	blood	clinical isolates	2020-12-15	2020-12-15
GCF_038396855.1	Pseudomonas aeruginosa	1058	d__Bacteria;p__Pseudomonadota;c__Gammaproteobacteria;o__Pseudomonadales;f__Pseudomonadaceae;g__Pseudomonas;s__Pseudomonas aeruginosa	none	none	none	unknown	2024-04-22	2024-04-22
GCF_000647595.2	Pseudomonas aeruginosa 148	-	d__Bacteria;p__Pseudomonadota;c__Gammaproteobacteria;o__Pseudomonadales;f__Pseudomonadaceae;g__Pseudomonas;s__Pseudomonas aeruginosa	Mexico: Cancun	none	gastric juice from a dolphin kept in captivity in a marine aquarium	animal isolates	2017-06-19	2017-06-19
GCF_036326305.1	Pseudomonas aeruginosa	1203	d__Bacteria;p__Pseudomonadota;c__Gammaproteobacteria;o__Pseudomonadales;f__Pseudomonadaceae;g__Pseudomonas;s__Pseudomonas aeruginosa	none	none	none	unknown	2024-02-01	2024-02-01
GCF_037163705.1	Pseudomonas aeruginosa	155	d__Bacteria;p__Pseudomonadota;c__Gammaproteobacteria;o__Pseudomonadales;f__Pseudomonadaceae;g__Pseudomonas;s__Pseudomonas aeruginosa	none	none	none	unknown	2024-03-14	2024-03-14
GCF_003812905.1	Pseudomonas aeruginosa	235	d__Bacteria;p__Pseudomonadota;c__Gammaproteobacteria;o__Pseudomonadales;f__Pseudomonadaceae;g__Pseudomonas;s__Pseudomonas aeruginosa	none	none	UCC isolate	environmental isolates	2018-11-21	2018-11-21
GCF_036347495.1	Pseudomonas aeruginosa	175	d__Bacteria;p__Pseudomonadota;c__Gammaproteobacteria;o__Pseudomonadales;f__Pseudomonadaceae;g__Pseudomonas;s__Pseudomonas aeruginosa	none	none	none	unknown	2024-02-02	2024-02-02
GCF_027856235.1	Pseudomonas aeruginosa	4090	d__Bacteria;p__Pseudomonadota;c__Gammaproteobacteria;o__Pseudomonadales;f__Pseudomonadaceae;g__Pseudomonas;s__Pseudomonas aeruginosa	Nigeria: Southwest	7.8583 N 4.5728 E	urine	clinical isolates	2023-01-14	2023-01-14
GCF_006704485.1	Pseudomonas aeruginosa	446	d__Bacteria;p__Pseudomonadota;c__Gammaproteobacteria;o__Pseudomonadales;f__Pseudomonadaceae;g__Pseudomonas;s__Pseudomonas aeruginosa	USA: Chicago; Illinois	41.89 N 87.62 W	blood	clinical isolates	2019-07-07	2019-07-07
GCF_001875165.1	Pseudomonas aeruginosa	654	d__Bacteria;p__Pseudomonadota;c__Gammaproteobacteria;o__Pseudomonadales;f__Pseudomonadaceae;g__Pseudomonas;s__Pseudomonas aeruginosa	none	none	none	unknown	2016-11-10	2016-11-10
GCF_019430035.1	Pseudomonas aeruginosa	-	d__Bacteria;p__Pseudomonadota;c__Gammaproteobacteria;o__Pseudomonadales;f__Pseudomonadaceae;g__Pseudomonas;s__Pseudomonas aeruginosa	Russia: Moscow	55.79 N 37.82 E	wound	clinical isolates	2021-07-31	2021-07-31
GCF_023554055.1	Pseudomonas aeruginosa	260	d__Bacteria;p__Pseudomonadota;c__Gammaproteobacteria;o__Pseudomonadales;f__Pseudomonadaceae;g__Pseudomonas;s__Pseudomonas aeruginosa	Peru	none	none	unknown	2022-05-25	2022-05-25
GCF_033142695.1	Pseudomonas aeruginosa	310	d__Bacteria;p__Pseudomonadota;c__Gammaproteobacteria;o__Pseudomonadales;f__Pseudomonadaceae;g__Pseudomonas;s__Pseudomonas aeruginosa	none	none	none	unknown	2023-10-30	2023-10-30
GCF_019281655.1	Pseudomonas aeruginosa	253	d__Bacteria;p__Pseudomonadota;c__Gammaproteobacteria;o__Pseudomonadales;f__Pseudomonadaceae;g__Pseudomonas;s__Pseudomonas aeruginosa	USA: Maine	46.13 N 67.84 W	none	unknown	2021-07-19	2021-07-19
GCF_000629185.1	Pseudomonas aeruginosa 3580	395	d__Bacteria;p__Pseudomonadota;c__Gammaproteobacteria;o__Pseudomonadales;f__Pseudomonadaceae;g__Pseudomonas;s__Pseudomonas aeruginosa	none	none	none	unknown	2014-04-14	2014-04-14
GCF_900708335.1	Pseudomonas aeruginosa	-	d__Bacteria;p__Pseudomonadota;c__Gammaproteobacteria;o__Pseudomonadales;f__Pseudomonadaceae;g__Pseudomonas;s__Pseudomonas aeruginosa	none	none	none	unknown	2019-03-20	2019-03-20
GCF_019429765.1	Pseudomonas aeruginosa	357	d__Bacteria;p__Pseudomonadota;c__Gammaproteobacteria;o__Pseudomonadales;f__Pseudomonadaceae;g__Pseudomonas;s__Pseudomonas aeruginosa	Russia: Moscow	55.79 N 37.82 E	bedsore	clinical isolates	2021-07-31	2021-07-31
GCF_001997195.1	Pseudomonas aeruginosa	155	d__Bacteria;p__Pseudomonadota;c__Gammaproteobacteria;o__Pseudomonadales;f__Pseudomonadaceae;g__Pseudomonas;s__Pseudomonas aeruginosa	none	none	none	unknown	2017-02-13	2017-02-13
GCF_040111005.1	Pseudomonas aeruginosa	270	d__Bacteria;p__Pseudomonadota;c__Gammaproteobacteria;o__Pseudomonadales;f__Pseudomonadaceae;g__Pseudomonas;s__Pseudomonas aeruginosa	none	none	none	unknown	2024-04-18	2024-04-18
GCF_037049585.1	Pseudomonas aeruginosa	2685	d__Bacteria;p__Pseudomonadota;c__Gammaproteobacteria;o__Pseudomonadales;f__Pseudomonadaceae;g__Pseudomonas;s__Pseudomonas aeruginosa	none	none	none	unknown	2024-03-06	2024-03-06
GCF_039412875.1	Pseudomonas aeruginosa	111	d__Bacteria;p__Pseudomonadota;c__Gammaproteobacteria;o__Pseudomonadales;f__Pseudomonadaceae;g__Pseudomonas;s__Pseudomonas aeruginosa	none	none	none	unknown	2024-05-04	2024-05-04
GCF_000793825.1	Pseudomonas aeruginosa	633	d__Bacteria;p__Pseudomonadota;c__Gammaproteobacteria;o__Pseudomonadales;f__Pseudomonadaceae;g__Pseudomonas;s__Pseudomonas aeruginosa	France: Paris	none	respiratory tract infection	clinical isolates	2014-12-04	2014-12-04
GCF_037118685.1	Pseudomonas aeruginosa	111	d__Bacteria;p__Pseudomonadota;c__Gammaproteobacteria;o__Pseudomonadales;f__Pseudomonadaceae;g__Pseudomonas;s__Pseudomonas aeruginosa	none	none	none	unknown	2024-03-12	2024-03-12
GCF_003411465.2	Pseudomonas aeruginosa	253	d__Bacteria;p__Pseudomonadota;c__Gammaproteobacteria;o__Pseudomonadales;f__Pseudomonadaceae;g__Pseudomonas;s__Pseudomonas aeruginosa	USA: Chicago; Illinois	41.89 N 87.62 W	blood	clinical isolates	2020-05-27	2020-05-27
GCF_026014325.1	Pseudomonas aeruginosa	111	d__Bacteria;p__Pseudomonadota;c__Gammaproteobacteria;o__Pseudomonadales;f__Pseudomonadaceae;g__Pseudomonas;s__Pseudomonas aeruginosa	Germany: Regensburg	49.05 N 12.20 E	urine [UBERON:0001088]	clinical isolates	2022-11-06	2022-11-06
GCF_030227125.1	Pseudomonas aeruginosa PA14	253	d__Bacteria;p__Pseudomonadota;c__Gammaproteobacteria;o__Pseudomonadales;f__Pseudomonadaceae;g__Pseudomonas;s__Pseudomonas aeruginosa	none	none	Laboratory strain	environmental isolates	2023-06-07	2023-06-07
GCF_001515845.2	Pseudomonas aeruginosa	155	d__Bacteria;p__Pseudomonadota;c__Gammaproteobacteria;o__Pseudomonadales;f__Pseudomonadaceae;g__Pseudomonas;s__Pseudomonas aeruginosa	USA: New York; NY	40.77 N 73.96 W	none	unknown	2017-04-12	2017-04-12
GCF_003629195.1	Pseudomonas aeruginosa	233	d__Bacteria;p__Pseudomonadota;c__Gammaproteobacteria;o__Pseudomonadales;f__Pseudomonadaceae;g__Pseudomonas;s__Pseudomonas aeruginosa	Estonia	58.3632291 N 26.6818143 E	urine	clinical isolates	2018-10-11	2018-10-11
GCF_020036195.1	Pseudomonas aeruginosa	244	d__Bacteria;p__Pseudomonadota;c__Gammaproteobacteria;o__Pseudomonadales;f__Pseudomonadaceae;g__Pseudomonas;s__Pseudomonas aeruginosa	China: Zhejiang	none	Intensive Care Unit	environmental isolates	2021-09-19	2021-09-19
GCF_014490645.1	Pseudomonas aeruginosa	1212	d__Bacteria;p__Pseudomonadota;c__Gammaproteobacteria;o__Pseudomonadales;f__Pseudomonadaceae;g__Pseudomonas;s__Pseudomonas aeruginosa	China:Chongqing	none	none	unknown	2020-09-08	2020-09-08
GCF_000824045.1	Pseudomonas aeruginosa	146	d__Bacteria;p__Pseudomonadota;c__Gammaproteobacteria;o__Pseudomonadales;f__Pseudomonadaceae;g__Pseudomonas;s__Pseudomonas aeruginosa	United Kingdom	53.4000 N 3.0000 W	Portion of Sputum	clinical isolates	2015-01-09	2015-01-09
GCF_000789935.1	Pseudomonas aeruginosa	395	d__Bacteria;p__Pseudomonadota;c__Gammaproteobacteria;o__Pseudomonadales;f__Pseudomonadaceae;g__Pseudomonas;s__Pseudomonas aeruginosa	France: Paris	none	itra-abdominal tract infection	clinical isolates	2014-12-04	2014-12-04
GCF_000793135.1	Pseudomonas aeruginosa	234	d__Bacteria;p__Pseudomonadota;c__Gammaproteobacteria;o__Pseudomonadales;f__Pseudomonadaceae;g__Pseudomonas;s__Pseudomonas aeruginosa	Germany: Munchen	none	urinary tract infection	clinical isolates	2014-12-04	2014-12-04
GCF_013912965.1	Pseudomonas aeruginosa	254	d__Bacteria;p__Pseudomonadota;c__Gammaproteobacteria;o__Pseudomonadales;f__Pseudomonadaceae;g__Pseudomonas;s__Pseudomonas aeruginosa	France: Lille	50.38 N 3.03 E	trachea	clinical isolates	2020-07-29	2020-07-29
GCF_000629465.1	Pseudomonas aeruginosa BWH056	412	d__Bacteria;p__Pseudomonadota;c__Gammaproteobacteria;o__Pseudomonadales;f__Pseudomonadaceae;g__Pseudomonas;s__Pseudomonas aeruginosa	none	none	none	unknown	2014-04-14	2014-04-14
GCA_027257335.1	Pseudomonas aeruginosa	792	d__Bacteria;p__Pseudomonadota;c__Gammaproteobacteria;o__Pseudomonadales;f__Pseudomonadaceae;g__Pseudomonas;s__Pseudomonas aeruginosa	China: Shanghai	none	secretion	clinical isolates	2022-12-23	2022-12-23
GCF_025799645.1	Pseudomonas aeruginosa	395	d__Bacteria;p__Pseudomonadota;c__Gammaproteobacteria;o__Pseudomonadales;f__Pseudomonadaceae;g__Pseudomonas;s__Pseudomonas aeruginosa	France: Normandy	49.20480258 N 0.35850276 W	sink trap	environmental isolates	2022-10-23	2022-10-23
GCF_039412815.1	Pseudomonas aeruginosa	111	d__Bacteria;p__Pseudomonadota;c__Gammaproteobacteria;o__Pseudomonadales;f__Pseudomonadaceae;g__Pseudomonas;s__Pseudomonas aeruginosa	none	none	none	unknown	2024-05-04	2024-05-04
GCF_900145135.1	Pseudomonas aeruginosa	253	d__Bacteria;p__Pseudomonadota;c__Gammaproteobacteria;o__Pseudomonadales;f__Pseudomonadaceae;g__Pseudomonas;s__Pseudomonas aeruginosa	none	none	none	unknown	2016-12-10	2016-12-10
GCF_018341425.1	Pseudomonas aeruginosa	3468	d__Bacteria;p__Pseudomonadota;c__Gammaproteobacteria;o__Pseudomonadales;f__Pseudomonadaceae;g__Pseudomonas;s__Pseudomonas aeruginosa	Spain	none	none	unknown	2021-05-11	2021-05-11
GCF_003834235.1	Pseudomonas aeruginosa	3393	d__Bacteria;p__Pseudomonadota;c__Gammaproteobacteria;o__Pseudomonadales;f__Pseudomonadaceae;g__Pseudomonas;s__Pseudomonas aeruginosa	Thailand: Bangkok	none	Adult female sputum	clinical isolates	2018-11-26	2018-11-26
GCF_900145175.1	Pseudomonas aeruginosa	2661	d__Bacteria;p__Pseudomonadota;c__Gammaproteobacteria;o__Pseudomonadales;f__Pseudomonadaceae;g__Pseudomonas;s__Pseudomonas aeruginosa	none	none	none	unknown	2016-12-10	2016-12-10
GCF_019758955.1	Pseudomonas aeruginosa	4701	d__Bacteria;p__Pseudomonadota;c__Gammaproteobacteria;o__Pseudomonadales;f__Pseudomonadaceae;g__Pseudomonas;s__Pseudomonas aeruginosa	United Kingdom: England	52.3555 N 1.1743 W	sputum	clinical isolates	2021-08-25	2021-08-25
GCF_041205125.1	Pseudomonas aeruginosa	235	d__Bacteria;p__Pseudomonadota;c__Gammaproteobacteria;o__Pseudomonadales;f__Pseudomonadaceae;g__Pseudomonas;s__Pseudomonas aeruginosa	none	none	none	unknown	2024-08-11	2024-08-11
GCF_000506185.1	Pseudomonas aeruginosa JD322	146	d__Bacteria;p__Pseudomonadota;c__Gammaproteobacteria;o__Pseudomonadales;f__Pseudomonadaceae;g__Pseudomonas;s__Pseudomonas aeruginosa	Canada: Toronto	none	sputum	clinical isolates	2013-12-11	2013-12-11
GCF_025791435.1	Pseudomonas aeruginosa	3709	d__Bacteria;p__Pseudomonadota;c__Gammaproteobacteria;o__Pseudomonadales;f__Pseudomonadaceae;g__Pseudomonas;s__Pseudomonas aeruginosa	France: Normandy	49.20172498 N 0.39632489 W	genital	clinical isolates	2022-10-22	2022-10-22
GCF_028404105.1	Pseudomonas aeruginosa	111	d__Bacteria;p__Pseudomonadota;c__Gammaproteobacteria;o__Pseudomonadales;f__Pseudomonadaceae;g__Pseudomonas;s__Pseudomonas aeruginosa	France	none	urine	clinical isolates	2023-02-02	2023-02-02
GCF_000287875.1	Pseudomonas aeruginosa AH16	155	d__Bacteria;p__Pseudomonadota;c__Gammaproteobacteria;o__Pseudomonadales;f__Pseudomonadaceae;g__Pseudomonas;s__Pseudomonas aeruginosa	China: Anhui	none	sputum sample	clinical isolates	2012-08-15	2012-08-15
GCF_018966695.1	Pseudomonas aeruginosa	253	d__Bacteria;p__Pseudomonadota;c__Gammaproteobacteria;o__Pseudomonadales;f__Pseudomonadaceae;g__Pseudomonas;s__Pseudomonas aeruginosa	USA	none	blood	clinical isolates	2021-06-19	2021-06-19
GCF_001035605.1	Pseudomonas aeruginosa	-	d__Bacteria;p__Pseudomonadota;c__Gammaproteobacteria;o__Pseudomonadales;f__Pseudomonadaceae;g__Pseudomonas;s__Pseudomonas aeruginosa	Canada: Toronto	43.653650 N 79.377806 W	sputum	clinical isolates	2015-06-22	2015-06-22
GCF_040715045.1	Pseudomonas aeruginosa	1748	d__Bacteria;p__Pseudomonadota;c__Gammaproteobacteria;o__Pseudomonadales;f__Pseudomonadaceae;g__Pseudomonas;s__Pseudomonas aeruginosa	none	none	none	unknown	2024-07-15	2024-07-15
GCF_024587385.1	Pseudomonas aeruginosa	966	d__Bacteria;p__Pseudomonadota;c__Gammaproteobacteria;o__Pseudomonadales;f__Pseudomonadaceae;g__Pseudomonas;s__Pseudomonas aeruginosa	USA: Atlanta; GA	33.748783 N 84.388168 W	sputum	clinical isolates	2022-08-08	2022-08-08
GCF_003411665.2	Pseudomonas aeruginosa	298	d__Bacteria;p__Pseudomonadota;c__Gammaproteobacteria;o__Pseudomonadales;f__Pseudomonadaceae;g__Pseudomonas;s__Pseudomonas aeruginosa	USA: Chicago; Illinois	41.89 N 87.62 W	blood	clinical isolates	2020-05-27	2020-05-27
GCF_000793365.1	Pseudomonas aeruginosa	261	d__Bacteria;p__Pseudomonadota;c__Gammaproteobacteria;o__Pseudomonadales;f__Pseudomonadaceae;g__Pseudomonas;s__Pseudomonas aeruginosa	Brazil: Curitiba	none	respiratory tract infection	clinical isolates	2014-12-04	2014-12-04
GCF_020404885.1	Pseudomonas aeruginosa	654	d__Bacteria;p__Pseudomonadota;c__Gammaproteobacteria;o__Pseudomonadales;f__Pseudomonadaceae;g__Pseudomonas;s__Pseudomonas aeruginosa	Argentina: Buenos Aires	34.57694 S 58.40413 W	BAL	clinical isolates	2021-10-09	2021-10-09
GCF_001034685.1	Pseudomonas aeruginosa	4762	d__Bacteria;p__Pseudomonadota;c__Gammaproteobacteria;o__Pseudomonadales;f__Pseudomonadaceae;g__Pseudomonas;s__Pseudomonas aeruginosa	Canada: Toronto	43.653650 N 79.377806 W	sputum	clinical isolates	2015-06-22	2015-06-22
GCF_025490395.1	Pseudomonas aeruginosa PA14	253	d__Bacteria;p__Pseudomonadota;c__Gammaproteobacteria;o__Pseudomonadales;f__Pseudomonadaceae;g__Pseudomonas;s__Pseudomonas aeruginosa	none	none	clinical	clinical isolates	2022-09-29	2022-09-29
GCF_003834135.1	Pseudomonas aeruginosa	277	d__Bacteria;p__Pseudomonadota;c__Gammaproteobacteria;o__Pseudomonadales;f__Pseudomonadaceae;g__Pseudomonas;s__Pseudomonas aeruginosa	Brazil	none	none	unknown	2018-11-26	2018-11-26
GCF_008802455.1	Pseudomonas aeruginosa	589	d__Bacteria;p__Pseudomonadota;c__Gammaproteobacteria;o__Pseudomonadales;f__Pseudomonadaceae;g__Pseudomonas;s__Pseudomonas aeruginosa	USA	29.632832 N 82.351025 W	none	unknown	2019-10-01	2019-10-01
GCF_041414815.1	Pseudomonas aeruginosa	-	d__Bacteria;p__Pseudomonadota;c__Gammaproteobacteria;o__Pseudomonadales;f__Pseudomonadaceae;g__Pseudomonas;s__Pseudomonas aeruginosa	none	none	none	unknown	2024-08-21	2024-08-21
GCF_001451685.1	Pseudomonas aeruginosa	1455	d__Bacteria;p__Pseudomonadota;c__Gammaproteobacteria;o__Pseudomonadales;f__Pseudomonadaceae;g__Pseudomonas;s__Pseudomonas aeruginosa	USA	none	Hospital	environmental isolates	2015-11-30	2015-11-30
GCF_025697755.1	Pseudomonas aeruginosa	1246	d__Bacteria;p__Pseudomonadota;c__Gammaproteobacteria;o__Pseudomonadales;f__Pseudomonadaceae;g__Pseudomonas;s__Pseudomonas aeruginosa	Saudi Arabia: Riyadh	none	none	unknown	2022-10-13	2022-10-13
GCF_004371155.1	Pseudomonas aeruginosa	252	d__Bacteria;p__Pseudomonadota;c__Gammaproteobacteria;o__Pseudomonadales;f__Pseudomonadaceae;g__Pseudomonas;s__Pseudomonas aeruginosa	Canada: Rouyn-Noranda	none	throat	clinical isolates	2019-03-25	2019-03-25
GCF_001451525.1	Pseudomonas aeruginosa	2052	d__Bacteria;p__Pseudomonadota;c__Gammaproteobacteria;o__Pseudomonadales;f__Pseudomonadaceae;g__Pseudomonas;s__Pseudomonas aeruginosa	USA	none	Hospital	environmental isolates	2015-11-30	2015-11-30
GCF_031824575.1	Pseudomonas aeruginosa	233	d__Bacteria;p__Pseudomonadota;c__Gammaproteobacteria;o__Pseudomonadales;f__Pseudomonadaceae;g__Pseudomonas;s__Pseudomonas aeruginosa	none	none	none	unknown	2023-09-21	2023-09-21
GCF_003204235.1	Pseudomonas aeruginosa	277	d__Bacteria;p__Pseudomonadota;c__Gammaproteobacteria;o__Pseudomonadales;f__Pseudomonadaceae;g__Pseudomonas;s__Pseudomonas aeruginosa	Brazil: Hospital das Clinicas; Sao Paulo	none	blood	clinical isolates	2018-06-10	2018-06-10
GCF_003835455.1	Pseudomonas aeruginosa	-	d__Bacteria;p__Pseudomonadota;c__Gammaproteobacteria;o__Pseudomonadales;f__Pseudomonadaceae;g__Pseudomonas;s__Pseudomonas aeruginosa	Thailand: Bangkok	none	Adult female sputum	clinical isolates	2018-11-26	2018-11-26
GCF_008033805.1	Pseudomonas aeruginosa	549	d__Bacteria;p__Pseudomonadota;c__Gammaproteobacteria;o__Pseudomonadales;f__Pseudomonadaceae;g__Pseudomonas;s__Pseudomonas aeruginosa	France: Besancon	47.23 N 6.01 E	urine	clinical isolates	2019-08-22	2019-08-22
GCF_018027095.1	Pseudomonas aeruginosa	155	d__Bacteria;p__Pseudomonadota;c__Gammaproteobacteria;o__Pseudomonadales;f__Pseudomonadaceae;g__Pseudomonas;s__Pseudomonas aeruginosa	USA: Pittsburgh	none	none	unknown	2021-04-16	2021-04-16
GCF_027855425.1	Pseudomonas aeruginosa	412	d__Bacteria;p__Pseudomonadota;c__Gammaproteobacteria;o__Pseudomonadales;f__Pseudomonadaceae;g__Pseudomonas;s__Pseudomonas aeruginosa	Belgium	none	none	unknown	2023-01-14	2023-01-14
GCF_001375275.1	Pseudomonas aeruginosa	253	d__Bacteria;p__Pseudomonadota;c__Gammaproteobacteria;o__Pseudomonadales;f__Pseudomonadaceae;g__Pseudomonas;s__Pseudomonas aeruginosa	none	none	none	unknown	2015-04-20	2015-04-20
GCF_900143805.1	Pseudomonas aeruginosa	845	d__Bacteria;p__Pseudomonadota;c__Gammaproteobacteria;o__Pseudomonadales;f__Pseudomonadaceae;g__Pseudomonas;s__Pseudomonas aeruginosa	none	none	none	unknown	2016-12-10	2016-12-10
GCF_015317435.1	Pseudomonas aeruginosa	244	d__Bacteria;p__Pseudomonadota;c__Gammaproteobacteria;o__Pseudomonadales;f__Pseudomonadaceae;g__Pseudomonas;s__Pseudomonas aeruginosa	Portugal: Matosinhos	none	Low respiratory tract infection	clinical isolates	2020-11-09	2020-11-09
GCF_002927195.1	Pseudomonas aeruginosa	175	d__Bacteria;p__Pseudomonadota;c__Gammaproteobacteria;o__Pseudomonadales;f__Pseudomonadaceae;g__Pseudomonas;s__Pseudomonas aeruginosa	none	none	none	unknown	2018-02-13	2018-02-13
GCF_000824465.1	Pseudomonas aeruginosa	146	d__Bacteria;p__Pseudomonadota;c__Gammaproteobacteria;o__Pseudomonadales;f__Pseudomonadaceae;g__Pseudomonas;s__Pseudomonas aeruginosa	United Kingdom	53.4000 N 3.0000 W	Portion of Sputum	clinical isolates	2015-01-09	2015-01-09
GCF_001921105.1	Pseudomonas aeruginosa	235	d__Bacteria;p__Pseudomonadota;c__Gammaproteobacteria;o__Pseudomonadales;f__Pseudomonadaceae;g__Pseudomonas;s__Pseudomonas aeruginosa	Russia	none	none	unknown	2016-12-23	2016-12-23
GCF_003955135.1	Pseudomonas aeruginosa	357	d__Bacteria;p__Pseudomonadota;c__Gammaproteobacteria;o__Pseudomonadales;f__Pseudomonadaceae;g__Pseudomonas;s__Pseudomonas aeruginosa	none	none	none	unknown	2018-12-18	2018-12-18
GCF_038594255.1	Pseudomonas aeruginosa	446	d__Bacteria;p__Pseudomonadota;c__Gammaproteobacteria;o__Pseudomonadales;f__Pseudomonadaceae;g__Pseudomonas;s__Pseudomonas aeruginosa	none	none	none	unknown	2024-04-28	2024-04-28
GCF_001554535.1	Pseudomonas aeruginosa	17	d__Bacteria;p__Pseudomonadota;c__Gammaproteobacteria;o__Pseudomonadales;f__Pseudomonadaceae;g__Pseudomonas;s__Pseudomonas aeruginosa	USA	none	sputum	clinical isolates	2016-02-09	2016-02-09
GCF_021166255.2	Pseudomonas aeruginosa	1403	d__Bacteria;p__Pseudomonadota;c__Gammaproteobacteria;o__Pseudomonadales;f__Pseudomonadaceae;g__Pseudomonas;s__Pseudomonas aeruginosa	USA: Chapel Hill; North Carolina	none	BAL	clinical isolates	2021-12-28	2021-12-28
GCF_024106415.1	Pseudomonas aeruginosa	549	d__Bacteria;p__Pseudomonadota;c__Gammaproteobacteria;o__Pseudomonadales;f__Pseudomonadaceae;g__Pseudomonas;s__Pseudomonas aeruginosa	United Kingdom: York	53.94 N 1.05 W	Ancestral PA01	environmental isolates	2022-06-30	2022-06-30
GCF_001554395.1	Pseudomonas aeruginosa	4650	d__Bacteria;p__Pseudomonadota;c__Gammaproteobacteria;o__Pseudomonadales;f__Pseudomonadaceae;g__Pseudomonas;s__Pseudomonas aeruginosa	USA	none	sputum	clinical isolates	2016-02-09	2016-02-09
GCF_002326305.1	Pseudomonas aeruginosa	198	d__Bacteria;p__Pseudomonadota;c__Gammaproteobacteria;o__Pseudomonadales;f__Pseudomonadaceae;g__Pseudomonas;s__Pseudomonas aeruginosa	USA: Evanston; Illinois	42.05 N 87.67 W	soil	environmental isolates	2017-09-21	2017-09-21
GCF_000480575.1	Pseudomonas aeruginosa M8A.3	1054	d__Bacteria;p__Pseudomonadota;c__Gammaproteobacteria;o__Pseudomonadales;f__Pseudomonadaceae;g__Pseudomonas;s__Pseudomonas aeruginosa	Colombia	none	environmental	environmental isolates	2013-10-24	2013-10-24
GCF_019281275.1	Pseudomonas aeruginosa	389	d__Bacteria;p__Pseudomonadota;c__Gammaproteobacteria;o__Pseudomonadales;f__Pseudomonadaceae;g__Pseudomonas;s__Pseudomonas aeruginosa	USA: Maine	46.68 N 68 W	none	unknown	2021-07-19	2021-07-19
GCF_019991065.1	Pseudomonas aeruginosa	155	d__Bacteria;p__Pseudomonadota;c__Gammaproteobacteria;o__Pseudomonadales;f__Pseudomonadaceae;g__Pseudomonas;s__Pseudomonas aeruginosa	China:Henan	none	sputum	clinical isolates	2021-09-14	2021-09-14
GCF_024587665.1	Pseudomonas aeruginosa	564	d__Bacteria;p__Pseudomonadota;c__Gammaproteobacteria;o__Pseudomonadales;f__Pseudomonadaceae;g__Pseudomonas;s__Pseudomonas aeruginosa	USA: Atlanta; GA	33.748783 N 84.388168 W	sputum	clinical isolates	2022-08-08	2022-08-08
GCF_037996905.1	Pseudomonas aeruginosa	253	d__Bacteria;p__Pseudomonadota;c__Gammaproteobacteria;o__Pseudomonadales;f__Pseudomonadaceae;g__Pseudomonas;s__Pseudomonas aeruginosa	none	none	none	unknown	2024-04-06	2024-04-06
GCF_003841775.1	Pseudomonas aeruginosa	882	d__Bacteria;p__Pseudomonadota;c__Gammaproteobacteria;o__Pseudomonadales;f__Pseudomonadaceae;g__Pseudomonas;s__Pseudomonas aeruginosa	United Kingdom: Nottingham	none	Post-op wound	clinical isolates	2018-11-26	2018-11-26
GCF_001453915.1	Pseudomonas aeruginosa	2034	d__Bacteria;p__Pseudomonadota;c__Gammaproteobacteria;o__Pseudomonadales;f__Pseudomonadaceae;g__Pseudomonas;s__Pseudomonas aeruginosa	Turkey	none	Burn	clinical isolates	2015-11-30	2015-11-30
GCF_031826235.1	Pseudomonas aeruginosa	235	d__Bacteria;p__Pseudomonadota;c__Gammaproteobacteria;o__Pseudomonadales;f__Pseudomonadaceae;g__Pseudomonas;s__Pseudomonas aeruginosa	none	none	none	unknown	2023-09-21	2023-09-21
GCF_025490375.1	Pseudomonas aeruginosa PA14	253	d__Bacteria;p__Pseudomonadota;c__Gammaproteobacteria;o__Pseudomonadales;f__Pseudomonadaceae;g__Pseudomonas;s__Pseudomonas aeruginosa	none	none	clinical	clinical isolates	2022-09-29	2022-09-29
GCF_030489625.1	Pseudomonas aeruginosa	235	d__Bacteria;p__Pseudomonadota;c__Gammaproteobacteria;o__Pseudomonadales;f__Pseudomonadaceae;g__Pseudomonas;s__Pseudomonas aeruginosa	China:Hangzhou	29.86 N 121.56 E	sputum	clinical isolates	2023-07-17	2023-07-17
GCF_024106655.1	Pseudomonas aeruginosa	549	d__Bacteria;p__Pseudomonadota;c__Gammaproteobacteria;o__Pseudomonadales;f__Pseudomonadaceae;g__Pseudomonas;s__Pseudomonas aeruginosa	United Kingdom: York	53.94 N 1.05 W	Independently evolved isolated clone of PA01 co-cultured with S. maltophilia 4 g/ml treated Synthetic Cystic Fibrosis Media for 24 days	environmental isolates	2022-06-30	2022-06-30
GCA_003863465.1	Pseudomonas aeruginosa	4600	d__Bacteria;p__Pseudomonadota;c__Gammaproteobacteria;o__Pseudomonadales;f__Pseudomonadaceae;g__Pseudomonas;s__Pseudomonas aeruginosa	United Kingdom: Scotland; Queen Elizabeth University Hospital Glasgow	55.862109 N 4.340947 W	cystic fibrosis patient	clinical isolates	2018-12-04	2018-12-04
GCF_900618325.1	Pseudomonas aeruginosa	262	d__Bacteria;p__Pseudomonadota;c__Gammaproteobacteria;o__Pseudomonadales;f__Pseudomonadaceae;g__Pseudomonas;s__Pseudomonas aeruginosa	Switzerland	47.562939 N 7.583467 E	Hospital	environmental isolates	2018-11-28	2018-11-28
GCF_900147015.1	Pseudomonas aeruginosa	2584	d__Bacteria;p__Pseudomonadota;c__Gammaproteobacteria;o__Pseudomonadales;f__Pseudomonadaceae;g__Pseudomonas;s__Pseudomonas aeruginosa	none	none	none	unknown	2016-12-10	2016-12-10
GCA_017976275.1	Pseudomonas aeruginosa	-	d__Bacteria;p__Pseudomonadota;c__Gammaproteobacteria;o__Pseudomonadales;f__Pseudomonadaceae;g__Pseudomonas;s__Pseudomonas aeruginosa	none	none	none	unknown	2021-04-15	2021-04-15
GCF_000481625.1	Pseudomonas aeruginosa BWHPSA004	209	d__Bacteria;p__Pseudomonadota;c__Gammaproteobacteria;o__Pseudomonadales;f__Pseudomonadaceae;g__Pseudomonas;s__Pseudomonas aeruginosa	USA	none	toenail; subungal debris	clinical isolates	2013-10-24	2013-10-24
GCF_900708725.1	Pseudomonas aeruginosa	175	d__Bacteria;p__Pseudomonadota;c__Gammaproteobacteria;o__Pseudomonadales;f__Pseudomonadaceae;g__Pseudomonas;s__Pseudomonas aeruginosa	none	none	none	unknown	2019-03-20	2019-03-20
GCF_034438175.1	Pseudomonas aeruginosa	277	d__Bacteria;p__Pseudomonadota;c__Gammaproteobacteria;o__Pseudomonadales;f__Pseudomonadaceae;g__Pseudomonas;s__Pseudomonas aeruginosa	none	none	none	unknown	2023-12-15	2023-12-15
GCF_031825835.1	Pseudomonas aeruginosa	235	d__Bacteria;p__Pseudomonadota;c__Gammaproteobacteria;o__Pseudomonadales;f__Pseudomonadaceae;g__Pseudomonas;s__Pseudomonas aeruginosa	none	none	none	unknown	2023-09-21	2023-09-21
GCF_001449805.1	Pseudomonas aeruginosa	274	d__Bacteria;p__Pseudomonadota;c__Gammaproteobacteria;o__Pseudomonadales;f__Pseudomonadaceae;g__Pseudomonas;s__Pseudomonas aeruginosa	USA	none	Hospital	environmental isolates	2015-11-30	2015-11-30
GCA_000568855.2	Pseudomonas aeruginosa PAK	693	d__Bacteria;p__Pseudomonadota;c__Gammaproteobacteria;o__Pseudomonadales;f__Pseudomonadaceae;g__Pseudomonas;s__Pseudomonas aeruginosa	none	none	none	unknown	2017-04-13	2017-04-13
GCF_019857265.1	Pseudomonas aeruginosa	463	d__Bacteria;p__Pseudomonadota;c__Gammaproteobacteria;o__Pseudomonadales;f__Pseudomonadaceae;g__Pseudomonas;s__Pseudomonas aeruginosa	China:Hangzhou	30.26 N 120.21 E	none	unknown	2021-09-02	2021-09-02
GCF_013619515.1	Pseudomonas aeruginosa	-	d__Bacteria;p__Pseudomonadota;c__Gammaproteobacteria;o__Pseudomonadales;f__Pseudomonadaceae;g__Pseudomonas;s__Pseudomonas aeruginosa	United Kingdom	none	none	unknown	2020-07-24	2020-07-24
GCF_001181545.1	Pseudomonas aeruginosa	111	d__Bacteria;p__Pseudomonadota;c__Gammaproteobacteria;o__Pseudomonadales;f__Pseudomonadaceae;g__Pseudomonas;s__Pseudomonas aeruginosa	none	none	none	unknown	2015-07-07	2015-07-07
GCF_003836305.1	Pseudomonas aeruginosa	-	d__Bacteria;p__Pseudomonadota;c__Gammaproteobacteria;o__Pseudomonadales;f__Pseudomonadaceae;g__Pseudomonas;s__Pseudomonas aeruginosa	Germany: Aachen	none	burn	clinical isolates	2018-11-26	2018-11-26
GCF_040715255.1	Pseudomonas aeruginosa	3154	d__Bacteria;p__Pseudomonadota;c__Gammaproteobacteria;o__Pseudomonadales;f__Pseudomonadaceae;g__Pseudomonas;s__Pseudomonas aeruginosa	none	none	none	unknown	2024-07-15	2024-07-15
GCF_037890755.1	Pseudomonas aeruginosa	428	d__Bacteria;p__Pseudomonadota;c__Gammaproteobacteria;o__Pseudomonadales;f__Pseudomonadaceae;g__Pseudomonas;s__Pseudomonas aeruginosa	none	none	none	unknown	2024-03-31	2024-03-31
GCF_003629805.1	Pseudomonas aeruginosa	4708	d__Bacteria;p__Pseudomonadota;c__Gammaproteobacteria;o__Pseudomonadales;f__Pseudomonadaceae;g__Pseudomonas;s__Pseudomonas aeruginosa	Estonia	58.3632291 N 26.6818143 E	wound secretion	clinical isolates	2018-10-11	2018-10-11
GCF_017582255.1	Pseudomonas aeruginosa	4593	d__Bacteria;p__Pseudomonadota;c__Gammaproteobacteria;o__Pseudomonadales;f__Pseudomonadaceae;g__Pseudomonas;s__Pseudomonas aeruginosa	Nigeria	none	sputum	clinical isolates	2021-03-24	2021-03-24
GCF_036866865.1	Pseudomonas aeruginosa	299	d__Bacteria;p__Pseudomonadota;c__Gammaproteobacteria;o__Pseudomonadales;f__Pseudomonadaceae;g__Pseudomonas;s__Pseudomonas aeruginosa	none	none	none	unknown	2024-02-25	2024-02-25
GCF_001180805.1	Pseudomonas aeruginosa	111	d__Bacteria;p__Pseudomonadota;c__Gammaproteobacteria;o__Pseudomonadales;f__Pseudomonadaceae;g__Pseudomonas;s__Pseudomonas aeruginosa	none	none	none	unknown	2015-07-07	2015-07-07
GCF_027359235.1	Pseudomonas aeruginosa	277	d__Bacteria;p__Pseudomonadota;c__Gammaproteobacteria;o__Pseudomonadales;f__Pseudomonadaceae;g__Pseudomonas;s__Pseudomonas aeruginosa	China: Guangzhou	23.19 N 113.33 E	blood	clinical isolates	2022-12-27	2022-12-27
GCF_003632075.1	Pseudomonas aeruginosa	1149	d__Bacteria;p__Pseudomonadota;c__Gammaproteobacteria;o__Pseudomonadales;f__Pseudomonadaceae;g__Pseudomonas;s__Pseudomonas aeruginosa	Estonia	58.3632291 N 26.6818143 E	wound secretion	clinical isolates	2018-10-11	2018-10-11
GCF_900143795.1	Pseudomonas aeruginosa	2604	d__Bacteria;p__Pseudomonadota;c__Gammaproteobacteria;o__Pseudomonadales;f__Pseudomonadaceae;g__Pseudomonas;s__Pseudomonas aeruginosa	none	none	none	unknown	2016-12-10	2016-12-10
GCF_030712125.1	Pseudomonas aeruginosa	292	d__Bacteria;p__Pseudomonadota;c__Gammaproteobacteria;o__Pseudomonadales;f__Pseudomonadaceae;g__Pseudomonas;s__Pseudomonas aeruginosa	China: Hangzhou	29.86 N 121.56 E	sputum	clinical isolates	2023-08-11	2023-08-11
GCF_002215345.1	Pseudomonas aeruginosa	233	d__Bacteria;p__Pseudomonadota;c__Gammaproteobacteria;o__Pseudomonadales;f__Pseudomonadaceae;g__Pseudomonas;s__Pseudomonas aeruginosa	Germany	none	none	unknown	2017-07-06	2017-07-06
GCA_036828465.1	Pseudomonas aeruginosa	1105	d__Bacteria;p__Pseudomonadota;c__Gammaproteobacteria;o__Pseudomonadales;f__Pseudomonadaceae;g__Pseudomonas;s__Pseudomonas aeruginosa	none	none	none	unknown	2024-02-23	2024-02-23
GCF_000796285.1	Pseudomonas aeruginosa	292	d__Bacteria;p__Pseudomonadota;c__Gammaproteobacteria;o__Pseudomonadales;f__Pseudomonadaceae;g__Pseudomonas;s__Pseudomonas aeruginosa	Taiwan	none	urinary tract infection	clinical isolates	2014-12-04	2014-12-04
GCF_017742115.1	Pseudomonas aeruginosa	1858	d__Bacteria;p__Pseudomonadota;c__Gammaproteobacteria;o__Pseudomonadales;f__Pseudomonadaceae;g__Pseudomonas;s__Pseudomonas aeruginosa	Canada: Toronto	none	sputum	clinical isolates	2021-04-03	2021-04-03
GCF_008033765.1	Pseudomonas aeruginosa	132	d__Bacteria;p__Pseudomonadota;c__Gammaproteobacteria;o__Pseudomonadales;f__Pseudomonadaceae;g__Pseudomonas;s__Pseudomonas aeruginosa	China:Daqing	none	crude oil	environmental isolates	2019-08-20	2019-08-20
GCF_034045725.1	Pseudomonas aeruginosa	235	d__Bacteria;p__Pseudomonadota;c__Gammaproteobacteria;o__Pseudomonadales;f__Pseudomonadaceae;g__Pseudomonas;s__Pseudomonas aeruginosa	none	none	none	unknown	2023-12-04	2023-12-04
GCF_000796325.1	Pseudomonas aeruginosa	915	d__Bacteria;p__Pseudomonadota;c__Gammaproteobacteria;o__Pseudomonadales;f__Pseudomonadaceae;g__Pseudomonas;s__Pseudomonas aeruginosa	USA	none	urinary tract infection	clinical isolates	2014-12-04	2014-12-04
GCF_900145365.1	Pseudomonas aeruginosa	381	d__Bacteria;p__Pseudomonadota;c__Gammaproteobacteria;o__Pseudomonadales;f__Pseudomonadaceae;g__Pseudomonas;s__Pseudomonas aeruginosa	none	none	none	unknown	2016-12-10	2016-12-10
GCF_000792305.1	Pseudomonas aeruginosa	111	d__Bacteria;p__Pseudomonadota;c__Gammaproteobacteria;o__Pseudomonadales;f__Pseudomonadaceae;g__Pseudomonas;s__Pseudomonas aeruginosa	Croatia: Split	none	respiratory tract infection	clinical isolates	2014-12-04	2014-12-04
GCF_003839885.1	Pseudomonas aeruginosa	179	d__Bacteria;p__Pseudomonadota;c__Gammaproteobacteria;o__Pseudomonadales;f__Pseudomonadaceae;g__Pseudomonas;s__Pseudomonas aeruginosa	Australia: Brisbane	none	River	environmental isolates	2018-11-26	2018-11-26
GCF_900144735.1	Pseudomonas aeruginosa	2649	d__Bacteria;p__Pseudomonadota;c__Gammaproteobacteria;o__Pseudomonadales;f__Pseudomonadaceae;g__Pseudomonas;s__Pseudomonas aeruginosa	none	none	none	unknown	2016-12-10	2016-12-10
GCF_001453345.1	Pseudomonas aeruginosa	235	d__Bacteria;p__Pseudomonadota;c__Gammaproteobacteria;o__Pseudomonadales;f__Pseudomonadaceae;g__Pseudomonas;s__Pseudomonas aeruginosa	USA	none	Hospital	environmental isolates	2015-11-30	2015-11-30
GCF_001453985.1	Pseudomonas aeruginosa	2033	d__Bacteria;p__Pseudomonadota;c__Gammaproteobacteria;o__Pseudomonadales;f__Pseudomonadaceae;g__Pseudomonas;s__Pseudomonas aeruginosa	Belgium	none	Throat	clinical isolates	2015-11-30	2015-11-30
GCF_954773355.1	Pseudomonas aeruginosa	395	d__Bacteria;p__Pseudomonadota;c__Gammaproteobacteria;o__Pseudomonadales;f__Pseudomonadaceae;g__Pseudomonas;s__Pseudomonas aeruginosa	none	none	none	unknown	2023-07-27	2023-07-27
GCF_037197755.1	Pseudomonas aeruginosa	446	d__Bacteria;p__Pseudomonadota;c__Gammaproteobacteria;o__Pseudomonadales;f__Pseudomonadaceae;g__Pseudomonas;s__Pseudomonas aeruginosa	none	none	none	unknown	2024-03-15	2024-03-15
GCF_003633135.1	Pseudomonas aeruginosa	319	d__Bacteria;p__Pseudomonadota;c__Gammaproteobacteria;o__Pseudomonadales;f__Pseudomonadaceae;g__Pseudomonas;s__Pseudomonas aeruginosa	Estonia	58.3632291 N 26.6818143 E	tracheal aspirate	clinical isolates	2018-10-11	2018-10-11
GCA_029382525.1	Pseudomonas aeruginosa	-	d__Bacteria;p__Pseudomonadota;c__Gammaproteobacteria;o__Pseudomonadales;f__Pseudomonadaceae;g__Pseudomonas;s__Pseudomonas aeruginosa	Ecuador: Quito	0.28671686 S 78.55016137 W	Tracheal discharge	clinical isolates	2023-03-26	2023-03-26
GCF_034046315.1	Pseudomonas aeruginosa	235	d__Bacteria;p__Pseudomonadota;c__Gammaproteobacteria;o__Pseudomonadales;f__Pseudomonadaceae;g__Pseudomonas;s__Pseudomonas aeruginosa	none	none	none	unknown	2023-12-04	2023-12-04
GCF_025456715.1	Pseudomonas aeruginosa	357	d__Bacteria;p__Pseudomonadota;c__Gammaproteobacteria;o__Pseudomonadales;f__Pseudomonadaceae;g__Pseudomonas;s__Pseudomonas aeruginosa	Romania: Bucharest	none	wastewater	environmental isolates	2022-09-28	2022-09-28
GCF_003324275.1	Pseudomonas aeruginosa	235	d__Bacteria;p__Pseudomonadota;c__Gammaproteobacteria;o__Pseudomonadales;f__Pseudomonadaceae;g__Pseudomonas;s__Pseudomonas aeruginosa	none	none	none	unknown	2018-07-16	2018-07-16
GCF_018139775.1	Pseudomonas aeruginosa	235	d__Bacteria;p__Pseudomonadota;c__Gammaproteobacteria;o__Pseudomonadales;f__Pseudomonadaceae;g__Pseudomonas;s__Pseudomonas aeruginosa	Spain	none	none	unknown	2021-04-25	2021-04-25
GCF_002204155.1	Pseudomonas aeruginosa	3765	d__Bacteria;p__Pseudomonadota;c__Gammaproteobacteria;o__Pseudomonadales;f__Pseudomonadaceae;g__Pseudomonas;s__Pseudomonas aeruginosa	Mexico: Morelos	18.9214 N 99.04 W	soil	environmental isolates	2017-06-21	2017-06-21
GCF_032843945.1	Pseudomonas aeruginosa	235	d__Bacteria;p__Pseudomonadota;c__Gammaproteobacteria;o__Pseudomonadales;f__Pseudomonadaceae;g__Pseudomonas;s__Pseudomonas aeruginosa	none	none	none	unknown	2023-10-18	2023-10-18
GCF_900147395.1	Pseudomonas aeruginosa	389	d__Bacteria;p__Pseudomonadota;c__Gammaproteobacteria;o__Pseudomonadales;f__Pseudomonadaceae;g__Pseudomonas;s__Pseudomonas aeruginosa	none	none	none	unknown	2016-12-10	2016-12-10
GCF_900145075.1	Pseudomonas aeruginosa	386	d__Bacteria;p__Pseudomonadota;c__Gammaproteobacteria;o__Pseudomonadales;f__Pseudomonadaceae;g__Pseudomonas;s__Pseudomonas aeruginosa	none	none	none	unknown	2016-12-10	2016-12-10
GCA_900707805.1	Pseudomonas aeruginosa	1189	d__Bacteria;p__Pseudomonadota;c__Gammaproteobacteria;o__Pseudomonadales;f__Pseudomonadaceae;g__Pseudomonas;s__Pseudomonas aeruginosa	none	none	none	unknown	2019-03-20	2019-03-20
GCF_029961665.1	Pseudomonas aeruginosa	162	d__Bacteria;p__Pseudomonadota;c__Gammaproteobacteria;o__Pseudomonadales;f__Pseudomonadaceae;g__Pseudomonas;s__Pseudomonas aeruginosa	USA	none	Wound/Abscess	clinical isolates	2023-05-10	2023-05-10
GCF_000220025.3	Pseudomonas aeruginosa AES-1R	-	d__Bacteria;p__Pseudomonadota;c__Gammaproteobacteria;o__Pseudomonadales;f__Pseudomonadaceae;g__Pseudomonas;s__Pseudomonas aeruginosa	none	none	sputum of a 14 mo old infant with cystic fibrosis	clinical isolates	2011-07-06	2011-07-06
GCF_022424545.1	Pseudomonas aeruginosa	155	d__Bacteria;p__Pseudomonadota;c__Gammaproteobacteria;o__Pseudomonadales;f__Pseudomonadaceae;g__Pseudomonas;s__Pseudomonas aeruginosa	Russia: Moscow	none	derived from the strain Pseudomonas aeruginosa ATCC 27853	environmental isolates	2022-02-28	2022-02-28
GCF_001765545.1	Pseudomonas aeruginosa	390	d__Bacteria;p__Pseudomonadota;c__Gammaproteobacteria;o__Pseudomonadales;f__Pseudomonadaceae;g__Pseudomonas;s__Pseudomonas aeruginosa	none	none	sputum	clinical isolates	2016-10-13	2016-10-13
GCF_001450325.1	Pseudomonas aeruginosa	274	d__Bacteria;p__Pseudomonadota;c__Gammaproteobacteria;o__Pseudomonadales;f__Pseudomonadaceae;g__Pseudomonas;s__Pseudomonas aeruginosa	none	none	Hospital	environmental isolates	2015-11-30	2015-11-30
GCF_034047015.1	Pseudomonas aeruginosa	155	d__Bacteria;p__Pseudomonadota;c__Gammaproteobacteria;o__Pseudomonadales;f__Pseudomonadaceae;g__Pseudomonas;s__Pseudomonas aeruginosa	none	none	none	unknown	2023-12-04	2023-12-04
GCF_022807615.1	Pseudomonas aeruginosa	2100	d__Bacteria;p__Pseudomonadota;c__Gammaproteobacteria;o__Pseudomonadales;f__Pseudomonadaceae;g__Pseudomonas;s__Pseudomonas aeruginosa	USA	25.7617 N 80.1918 W	sputum	clinical isolates	2022-04-01	2022-04-01
GCF_002411845.1	Pseudomonas aeruginosa	234	d__Bacteria;p__Pseudomonadota;c__Gammaproteobacteria;o__Pseudomonadales;f__Pseudomonadaceae;g__Pseudomonas;s__Pseudomonas aeruginosa	Ghana: Kumasi	6.6666 N 1.6163 W	WOUND SWAB	clinical isolates	2017-10-03	2017-10-03
GCF_900707265.1	Pseudomonas aeruginosa	175	d__Bacteria;p__Pseudomonadota;c__Gammaproteobacteria;o__Pseudomonadales;f__Pseudomonadaceae;g__Pseudomonas;s__Pseudomonas aeruginosa	none	none	none	unknown	2019-03-20	2019-03-20
GCF_034438235.1	Pseudomonas aeruginosa	277	d__Bacteria;p__Pseudomonadota;c__Gammaproteobacteria;o__Pseudomonadales;f__Pseudomonadaceae;g__Pseudomonas;s__Pseudomonas aeruginosa	none	none	none	unknown	2023-12-15	2023-12-15
GCF_013421305.1	Pseudomonas aeruginosa	27	d__Bacteria;p__Pseudomonadota;c__Gammaproteobacteria;o__Pseudomonadales;f__Pseudomonadaceae;g__Pseudomonas;s__Pseudomonas aeruginosa	Poland: Otwock	none	wound	clinical isolates	2020-07-16	2020-07-16
GCF_000795105.1	Pseudomonas aeruginosa	395	d__Bacteria;p__Pseudomonadota;c__Gammaproteobacteria;o__Pseudomonadales;f__Pseudomonadaceae;g__Pseudomonas;s__Pseudomonas aeruginosa	France: Besancon	none	itra-abdominal tract infection	clinical isolates	2014-12-04	2014-12-04
GCF_037000925.1	Pseudomonas aeruginosa	654	d__Bacteria;p__Pseudomonadota;c__Gammaproteobacteria;o__Pseudomonadales;f__Pseudomonadaceae;g__Pseudomonas;s__Pseudomonas aeruginosa	none	none	none	unknown	2024-03-04	2024-03-04
GCF_041357735.1	Pseudomonas aeruginosa	357	d__Bacteria;p__Pseudomonadota;c__Gammaproteobacteria;o__Pseudomonadales;f__Pseudomonadaceae;g__Pseudomonas;s__Pseudomonas aeruginosa	none	none	none	unknown	2024-08-19	2024-08-19
GCF_009727285.1	Pseudomonas aeruginosa	316	d__Bacteria;p__Pseudomonadota;c__Gammaproteobacteria;o__Pseudomonadales;f__Pseudomonadaceae;g__Pseudomonas;s__Pseudomonas aeruginosa	India	none	eye	clinical isolates	2019-12-03	2019-12-03
GCF_000982155.1	Pseudomonas aeruginosa MRSN 321	663	d__Bacteria;p__Pseudomonadota;c__Gammaproteobacteria;o__Pseudomonadales;f__Pseudomonadaceae;g__Pseudomonas;s__Pseudomonas aeruginosa	USA	38.975 N 77.030 W	wound	clinical isolates	2015-04-29	2015-04-29
GCF_023060325.1	Pseudomonas aeruginosa	235	d__Bacteria;p__Pseudomonadota;c__Gammaproteobacteria;o__Pseudomonadales;f__Pseudomonadaceae;g__Pseudomonas;s__Pseudomonas aeruginosa	Brazil	10 S 52 W	pleural fluid	clinical isolates	2022-04-19	2022-04-19
GCF_001554545.1	Pseudomonas aeruginosa	4662	d__Bacteria;p__Pseudomonadota;c__Gammaproteobacteria;o__Pseudomonadales;f__Pseudomonadaceae;g__Pseudomonas;s__Pseudomonas aeruginosa	USA	none	sputum	clinical isolates	2016-02-09	2016-02-09
GCA_900478745.1	Pseudomonas aeruginosa	1920	d__Bacteria;p__Pseudomonadota;c__Gammaproteobacteria;o__Pseudomonadales;f__Pseudomonadaceae;g__Pseudomonas;s__Pseudomonas aeruginosa	none	none	none	unknown	2018-06-18	2018-06-18
GCF_003073735.1	Pseudomonas aeruginosa	111	d__Bacteria;p__Pseudomonadota;c__Gammaproteobacteria;o__Pseudomonadales;f__Pseudomonadaceae;g__Pseudomonas;s__Pseudomonas aeruginosa	none	none	none	unknown	2018-04-30	2018-04-30
GCF_009830185.1	Pseudomonas aeruginosa	2744	d__Bacteria;p__Pseudomonadota;c__Gammaproteobacteria;o__Pseudomonadales;f__Pseudomonadaceae;g__Pseudomonas;s__Pseudomonas aeruginosa	Brazil: Rio de Janeiro	22.54 S 43.12 W	sputum	clinical isolates	2020-01-04	2020-01-04
GCF_030024445.1	Pseudomonas aeruginosa	773	d__Bacteria;p__Pseudomonadota;c__Gammaproteobacteria;o__Pseudomonadales;f__Pseudomonadaceae;g__Pseudomonas;s__Pseudomonas aeruginosa	Nigeria	none	none	unknown	2023-05-16	2023-05-16
GCF_001181505.1	Pseudomonas aeruginosa	111	d__Bacteria;p__Pseudomonadota;c__Gammaproteobacteria;o__Pseudomonadales;f__Pseudomonadaceae;g__Pseudomonas;s__Pseudomonas aeruginosa	none	none	none	unknown	2015-07-07	2015-07-07
GCF_029961285.1	Pseudomonas aeruginosa	309	d__Bacteria;p__Pseudomonadota;c__Gammaproteobacteria;o__Pseudomonadales;f__Pseudomonadaceae;g__Pseudomonas;s__Pseudomonas aeruginosa	USA	none	Wound/Abscess	clinical isolates	2023-05-10	2023-05-10
GCF_013620365.1	Pseudomonas aeruginosa	146	d__Bacteria;p__Pseudomonadota;c__Gammaproteobacteria;o__Pseudomonadales;f__Pseudomonadaceae;g__Pseudomonas;s__Pseudomonas aeruginosa	United Kingdom	none	lung	clinical isolates	2020-07-24	2020-07-24
GCF_013414925.1	Pseudomonas aeruginosa	549	d__Bacteria;p__Pseudomonadota;c__Gammaproteobacteria;o__Pseudomonadales;f__Pseudomonadaceae;g__Pseudomonas;s__Pseudomonas aeruginosa	Australia: Adelaide	34.9285 S 138.6007 E	respiratory tract	clinical isolates	2020-07-14	2020-07-14
GCF_022819005.1	Pseudomonas aeruginosa	-	d__Bacteria;p__Pseudomonadota;c__Gammaproteobacteria;o__Pseudomonadales;f__Pseudomonadaceae;g__Pseudomonas;s__Pseudomonas aeruginosa	Lebanon: North	none	urine	clinical isolates	2022-04-05	2022-04-05
GCF_002189115.1	Pseudomonas aeruginosa	235	d__Bacteria;p__Pseudomonadota;c__Gammaproteobacteria;o__Pseudomonadales;f__Pseudomonadaceae;g__Pseudomonas;s__Pseudomonas aeruginosa	Portugal: Porto	none	urine	clinical isolates	2017-06-09	2017-06-09
GCF_000790735.1	Pseudomonas aeruginosa	2725	d__Bacteria;p__Pseudomonadota;c__Gammaproteobacteria;o__Pseudomonadales;f__Pseudomonadaceae;g__Pseudomonas;s__Pseudomonas aeruginosa	Germany: Koln	none	urinary tract infection	clinical isolates	2014-12-04	2014-12-04
GCF_000647615.1	Pseudomonas aeruginosa ID4365	560	d__Bacteria;p__Pseudomonadota;c__Gammaproteobacteria;o__Pseudomonadales;f__Pseudomonadaceae;g__Pseudomonas;s__Pseudomonas aeruginosa	none	none	water sample from the Indian Ocean	environmental isolates	2014-04-23	2014-04-23
GCF_002351435.1	Pseudomonas aeruginosa	233	d__Bacteria;p__Pseudomonadota;c__Gammaproteobacteria;o__Pseudomonadales;f__Pseudomonadaceae;g__Pseudomonas;s__Pseudomonas aeruginosa	Brazil: Sao Paulo	23.954 S 46.3355 W	Oral swab	clinical isolates	2017-09-23	2017-09-23
GCF_003698765.1	Pseudomonas aeruginosa	1920	d__Bacteria;p__Pseudomonadota;c__Gammaproteobacteria;o__Pseudomonadales;f__Pseudomonadaceae;g__Pseudomonas;s__Pseudomonas aeruginosa	Philippines	none	none	unknown	2018-10-30	2018-10-30
GCF_004373565.1	Pseudomonas aeruginosa	395	d__Bacteria;p__Pseudomonadota;c__Gammaproteobacteria;o__Pseudomonadales;f__Pseudomonadaceae;g__Pseudomonas;s__Pseudomonas aeruginosa	Canada: Sherbrooke	none	sputum	clinical isolates	2019-03-25	2019-03-25
GCF_033797675.1	Pseudomonas aeruginosa	274	d__Bacteria;p__Pseudomonadota;c__Gammaproteobacteria;o__Pseudomonadales;f__Pseudomonadaceae;g__Pseudomonas;s__Pseudomonas aeruginosa	none	none	none	unknown	2023-11-17	2023-11-17
GCF_031823075.1	Pseudomonas aeruginosa	235	d__Bacteria;p__Pseudomonadota;c__Gammaproteobacteria;o__Pseudomonadales;f__Pseudomonadaceae;g__Pseudomonas;s__Pseudomonas aeruginosa	none	none	none	unknown	2023-09-21	2023-09-21
GCF_024587875.1	Pseudomonas aeruginosa	389	d__Bacteria;p__Pseudomonadota;c__Gammaproteobacteria;o__Pseudomonadales;f__Pseudomonadaceae;g__Pseudomonas;s__Pseudomonas aeruginosa	USA: Atlanta; GA	33.748783 N 84.388168 W	none	unknown	2022-08-08	2022-08-08
GCF_900708575.1	Pseudomonas aeruginosa	175	d__Bacteria;p__Pseudomonadota;c__Gammaproteobacteria;o__Pseudomonadales;f__Pseudomonadaceae;g__Pseudomonas;s__Pseudomonas aeruginosa	none	none	none	unknown	2019-03-20	2019-03-20
GCF_003073895.1	Pseudomonas aeruginosa	179	d__Bacteria;p__Pseudomonadota;c__Gammaproteobacteria;o__Pseudomonadales;f__Pseudomonadaceae;g__Pseudomonas;s__Pseudomonas aeruginosa	none	none	none	unknown	2018-04-30	2018-04-30
GCF_002330695.1	Pseudomonas aeruginosa	815	d__Bacteria;p__Pseudomonadota;c__Gammaproteobacteria;o__Pseudomonadales;f__Pseudomonadaceae;g__Pseudomonas;s__Pseudomonas aeruginosa	USA: Chicago; Illinois	41.89 N 87.62 W	sink drain	environmental isolates	2017-09-21	2017-09-21
GCF_001874795.1	Pseudomonas aeruginosa	964	d__Bacteria;p__Pseudomonadota;c__Gammaproteobacteria;o__Pseudomonadales;f__Pseudomonadaceae;g__Pseudomonas;s__Pseudomonas aeruginosa	none	none	none	unknown	2016-11-10	2016-11-10
GCF_029954305.1	Pseudomonas aeruginosa	4706	d__Bacteria;p__Pseudomonadota;c__Gammaproteobacteria;o__Pseudomonadales;f__Pseudomonadaceae;g__Pseudomonas;s__Pseudomonas aeruginosa	China: Shanghai	none	sputum	clinical isolates	2023-05-08	2023-05-08
GCF_001765715.1	Pseudomonas aeruginosa	390	d__Bacteria;p__Pseudomonadota;c__Gammaproteobacteria;o__Pseudomonadales;f__Pseudomonadaceae;g__Pseudomonas;s__Pseudomonas aeruginosa	none	none	sputum	clinical isolates	2016-10-13	2016-10-13
GCF_000481805.1	Pseudomonas aeruginosa JJ692	235	d__Bacteria;p__Pseudomonadota;c__Gammaproteobacteria;o__Pseudomonadales;f__Pseudomonadaceae;g__Pseudomonas;s__Pseudomonas aeruginosa	USA	none	UTI	clinical isolates	2013-10-24	2013-10-24
GCF_032614455.1	Pseudomonas aeruginosa	635	d__Bacteria;p__Pseudomonadota;c__Gammaproteobacteria;o__Pseudomonadales;f__Pseudomonadaceae;g__Pseudomonas;s__Pseudomonas aeruginosa	none	none	none	unknown	2023-10-13	2023-10-13
GCF_031823735.1	Pseudomonas aeruginosa	111	d__Bacteria;p__Pseudomonadota;c__Gammaproteobacteria;o__Pseudomonadales;f__Pseudomonadaceae;g__Pseudomonas;s__Pseudomonas aeruginosa	none	none	none	unknown	2023-09-21	2023-09-21
GCF_030489645.1	Pseudomonas aeruginosa	244	d__Bacteria;p__Pseudomonadota;c__Gammaproteobacteria;o__Pseudomonadales;f__Pseudomonadaceae;g__Pseudomonas;s__Pseudomonas aeruginosa	China:Hangzhou	29.86 N 121.56 E	none	unknown	2023-07-17	2023-07-17
GCF_900146955.1	Pseudomonas aeruginosa	2584	d__Bacteria;p__Pseudomonadota;c__Gammaproteobacteria;o__Pseudomonadales;f__Pseudomonadaceae;g__Pseudomonas;s__Pseudomonas aeruginosa	none	none	none	unknown	2016-12-10	2016-12-10
GCF_003968935.1	Pseudomonas aeruginosa	2572	d__Bacteria;p__Pseudomonadota;c__Gammaproteobacteria;o__Pseudomonadales;f__Pseudomonadaceae;g__Pseudomonas;s__Pseudomonas aeruginosa	USA	none	respiratory	clinical isolates	2018-12-24	2018-12-24
GCF_015865055.1	Pseudomonas aeruginosa	111	d__Bacteria;p__Pseudomonadota;c__Gammaproteobacteria;o__Pseudomonadales;f__Pseudomonadaceae;g__Pseudomonas;s__Pseudomonas aeruginosa	Russia: Moscow	none	none	unknown	2020-12-08	2020-12-08
GCF_025263705.1	Pseudomonas aeruginosa	549	d__Bacteria;p__Pseudomonadota;c__Gammaproteobacteria;o__Pseudomonadales;f__Pseudomonadaceae;g__Pseudomonas;s__Pseudomonas aeruginosa	USA:Colorado	40.5734401 N 105.0887413 W	none	unknown	2022-09-19	2022-09-19
GCF_023647235.1	Pseudomonas aeruginosa	-	d__Bacteria;p__Pseudomonadota;c__Gammaproteobacteria;o__Pseudomonadales;f__Pseudomonadaceae;g__Pseudomonas;s__Pseudomonas aeruginosa	USA: Mayo Clinic; Rochester; Minnesota	38.6513 N 90.5036 W	hip prothesis biopsy	clinical isolates	2022-06-03	2022-06-03
GCF_001036335.1	Pseudomonas aeruginosa	274	d__Bacteria;p__Pseudomonadota;c__Gammaproteobacteria;o__Pseudomonadales;f__Pseudomonadaceae;g__Pseudomonas;s__Pseudomonas aeruginosa	Canada: Toronto	43.653650 N 79.377806 W	sputum	clinical isolates	2015-06-22	2015-06-22
GCF_031823335.1	Pseudomonas aeruginosa	654	d__Bacteria;p__Pseudomonadota;c__Gammaproteobacteria;o__Pseudomonadales;f__Pseudomonadaceae;g__Pseudomonas;s__Pseudomonas aeruginosa	none	none	none	unknown	2023-09-21	2023-09-21
GCF_018027085.1	Pseudomonas aeruginosa	155	d__Bacteria;p__Pseudomonadota;c__Gammaproteobacteria;o__Pseudomonadales;f__Pseudomonadaceae;g__Pseudomonas;s__Pseudomonas aeruginosa	USA: Pittsburgh	none	none	unknown	2021-04-16	2021-04-16
GCF_018448985.1	Pseudomonas aeruginosa	773	d__Bacteria;p__Pseudomonadota;c__Gammaproteobacteria;o__Pseudomonadales;f__Pseudomonadaceae;g__Pseudomonas;s__Pseudomonas aeruginosa	India: Lucknow	26.8467 N 80.9462 E	urine	clinical isolates	2021-05-23	2021-05-23
GCF_003836445.1	Pseudomonas aeruginosa	959	d__Bacteria;p__Pseudomonadota;c__Gammaproteobacteria;o__Pseudomonadales;f__Pseudomonadaceae;g__Pseudomonas;s__Pseudomonas aeruginosa	Belgium: Woluwe river	none	river	environmental isolates	2018-11-26	2018-11-26
GCF_019434075.1	Pseudomonas aeruginosa	179	d__Bacteria;p__Pseudomonadota;c__Gammaproteobacteria;o__Pseudomonadales;f__Pseudomonadaceae;g__Pseudomonas;s__Pseudomonas aeruginosa	USA: Chapel Hill; North Carolina	none	sputum	clinical isolates	2021-08-02	2021-08-02
GCF_001555395.1	Pseudomonas aeruginosa	4678	d__Bacteria;p__Pseudomonadota;c__Gammaproteobacteria;o__Pseudomonadales;f__Pseudomonadaceae;g__Pseudomonas;s__Pseudomonas aeruginosa	USA	none	sputum	clinical isolates	2016-02-09	2016-02-09
GCF_026337675.1	Pseudomonas aeruginosa	1417	d__Bacteria;p__Pseudomonadota;c__Gammaproteobacteria;o__Pseudomonadales;f__Pseudomonadaceae;g__Pseudomonas;s__Pseudomonas aeruginosa	Iran: Sanandaj	35.31 N 46.99 E	wound	clinical isolates	2022-11-23	2022-11-23
GCF_029954775.1	Pseudomonas aeruginosa	245	d__Bacteria;p__Pseudomonadota;c__Gammaproteobacteria;o__Pseudomonadales;f__Pseudomonadaceae;g__Pseudomonas;s__Pseudomonas aeruginosa	China: Beijing	none	sputum	clinical isolates	2023-05-08	2023-05-08
GCF_019434235.1	Pseudomonas aeruginosa	463	d__Bacteria;p__Pseudomonadota;c__Gammaproteobacteria;o__Pseudomonadales;f__Pseudomonadaceae;g__Pseudomonas;s__Pseudomonas aeruginosa	China: Zhejiang	30.26 N 120.19 E	feces	clinical isolates	2021-08-02	2021-08-02
GCF_021061125.1	Pseudomonas aeruginosa	233	d__Bacteria;p__Pseudomonadota;c__Gammaproteobacteria;o__Pseudomonadales;f__Pseudomonadaceae;g__Pseudomonas;s__Pseudomonas aeruginosa	Spain	none	Medical	clinical isolates	2021-12-06	2021-12-06
GCF_024128325.1	Pseudomonas aeruginosa	231	d__Bacteria;p__Pseudomonadota;c__Gammaproteobacteria;o__Pseudomonadales;f__Pseudomonadaceae;g__Pseudomonas;s__Pseudomonas aeruginosa	Czech Republic: Moravia	none	none	unknown	2022-07-03	2022-07-03
GCF_035013735.1	Pseudomonas aeruginosa	463	d__Bacteria;p__Pseudomonadota;c__Gammaproteobacteria;o__Pseudomonadales;f__Pseudomonadaceae;g__Pseudomonas;s__Pseudomonas aeruginosa	none	none	none	unknown	2024-01-03	2024-01-03
GCF_001500235.1	Pseudomonas aeruginosa 0C2E	395	d__Bacteria;p__Pseudomonadota;c__Gammaproteobacteria;o__Pseudomonadales;f__Pseudomonadaceae;g__Pseudomonas;s__Pseudomonas aeruginosa	none	none	cystic fibrosis airways isolate	clinical isolates	2016-01-06	2016-01-06
GCF_039414075.1	Pseudomonas aeruginosa	111	d__Bacteria;p__Pseudomonadota;c__Gammaproteobacteria;o__Pseudomonadales;f__Pseudomonadaceae;g__Pseudomonas;s__Pseudomonas aeruginosa	none	none	none	unknown	2024-05-04	2024-05-04
GCF_003974895.1	Pseudomonas aeruginosa	3003	d__Bacteria;p__Pseudomonadota;c__Gammaproteobacteria;o__Pseudomonadales;f__Pseudomonadaceae;g__Pseudomonas;s__Pseudomonas aeruginosa	Germany: Munich	none	throat	clinical isolates	2018-12-27	2018-12-27
GCF_024106455.1	Pseudomonas aeruginosa	549	d__Bacteria;p__Pseudomonadota;c__Gammaproteobacteria;o__Pseudomonadales;f__Pseudomonadaceae;g__Pseudomonas;s__Pseudomonas aeruginosa	United Kingdom: York	53.94 N 1.05 W	Independently evolved isolated clone of PA01 co-cultured with S. maltophilia 8 g/ml treated Synthetic Cystic Fibrosis Media for 24 days	environmental isolates	2022-06-30	2022-06-30
GCF_029954475.1	Pseudomonas aeruginosa	207	d__Bacteria;p__Pseudomonadota;c__Gammaproteobacteria;o__Pseudomonadales;f__Pseudomonadaceae;g__Pseudomonas;s__Pseudomonas aeruginosa	China: Shanghai	none	urine	clinical isolates	2023-05-08	2023-05-08
GCF_028404085.1	Pseudomonas aeruginosa	111	d__Bacteria;p__Pseudomonadota;c__Gammaproteobacteria;o__Pseudomonadales;f__Pseudomonadaceae;g__Pseudomonas;s__Pseudomonas aeruginosa	France	none	tracheal aspirate	clinical isolates	2023-02-02	2023-02-02
GCF_001722045.1	Pseudomonas aeruginosa	1971	d__Bacteria;p__Pseudomonadota;c__Gammaproteobacteria;o__Pseudomonadales;f__Pseudomonadaceae;g__Pseudomonas;s__Pseudomonas aeruginosa	China: Guangxi	22.8167 N 108.3167 E	Sputum; Late isolate from VAP patient 2	clinical isolates	2016-09-08	2016-09-08
GCF_036664475.1	Pseudomonas aeruginosa	1325	d__Bacteria;p__Pseudomonadota;c__Gammaproteobacteria;o__Pseudomonadales;f__Pseudomonadaceae;g__Pseudomonas;s__Pseudomonas aeruginosa	none	none	none	unknown	2024-02-16	2024-02-16
GCA_029382905.1	Pseudomonas aeruginosa	-	d__Bacteria;p__Pseudomonadota;c__Gammaproteobacteria;o__Pseudomonadales;f__Pseudomonadaceae;g__Pseudomonas;s__Pseudomonas aeruginosa	Ecuador: Quito	0.28671686 S 78.55016137 W	Tracheostome secretion	clinical isolates	2023-03-26	2023-03-26
GCF_030398125.1	Pseudomonas aeruginosa	3118	d__Bacteria;p__Pseudomonadota;c__Gammaproteobacteria;o__Pseudomonadales;f__Pseudomonadaceae;g__Pseudomonas;s__Pseudomonas aeruginosa	USA: Pittsburgh	none	none	unknown	2023-07-03	2023-07-03
GCF_040187265.1	Pseudomonas aeruginosa	244	d__Bacteria;p__Pseudomonadota;c__Gammaproteobacteria;o__Pseudomonadales;f__Pseudomonadaceae;g__Pseudomonas;s__Pseudomonas aeruginosa	none	none	none	unknown	2024-06-14	2024-06-14
GCF_002188565.1	Pseudomonas aeruginosa	111	d__Bacteria;p__Pseudomonadota;c__Gammaproteobacteria;o__Pseudomonadales;f__Pseudomonadaceae;g__Pseudomonas;s__Pseudomonas aeruginosa	Portugal	none	urine	clinical isolates	2017-06-09	2017-06-09
GCF_000792445.1	Pseudomonas aeruginosa	357	d__Bacteria;p__Pseudomonadota;c__Gammaproteobacteria;o__Pseudomonadales;f__Pseudomonadaceae;g__Pseudomonas;s__Pseudomonas aeruginosa	China: Hong Kong	none	itra-abdominal tract infection	clinical isolates	2014-12-04	2014-12-04
GCF_030398225.1	Pseudomonas aeruginosa	386	d__Bacteria;p__Pseudomonadota;c__Gammaproteobacteria;o__Pseudomonadales;f__Pseudomonadaceae;g__Pseudomonas;s__Pseudomonas aeruginosa	USA: Pittsburgh	none	none	unknown	2023-07-03	2023-07-03
GCF_036321985.1	Pseudomonas aeruginosa	773	d__Bacteria;p__Pseudomonadota;c__Gammaproteobacteria;o__Pseudomonadales;f__Pseudomonadaceae;g__Pseudomonas;s__Pseudomonas aeruginosa	none	none	none	unknown	2024-01-31	2024-01-31
GCF_029961525.1	Pseudomonas aeruginosa	1619	d__Bacteria;p__Pseudomonadota;c__Gammaproteobacteria;o__Pseudomonadales;f__Pseudomonadaceae;g__Pseudomonas;s__Pseudomonas aeruginosa	USA	none	Wound/Abscess	clinical isolates	2023-05-10	2023-05-10
GCF_900143835.1	Pseudomonas aeruginosa	2238	d__Bacteria;p__Pseudomonadota;c__Gammaproteobacteria;o__Pseudomonadales;f__Pseudomonadaceae;g__Pseudomonas;s__Pseudomonas aeruginosa	none	none	none	unknown	2016-12-10	2016-12-10
GCF_023699545.1	Pseudomonas aeruginosa	532	d__Bacteria;p__Pseudomonadota;c__Gammaproteobacteria;o__Pseudomonadales;f__Pseudomonadaceae;g__Pseudomonas;s__Pseudomonas aeruginosa	USA: Chicago	none	BAL	clinical isolates	2022-06-08	2022-06-08
GCF_031825255.1	Pseudomonas aeruginosa	244	d__Bacteria;p__Pseudomonadota;c__Gammaproteobacteria;o__Pseudomonadales;f__Pseudomonadaceae;g__Pseudomonas;s__Pseudomonas aeruginosa	none	none	none	unknown	2023-09-21	2023-09-21
GCF_900145865.1	Pseudomonas aeruginosa	179	d__Bacteria;p__Pseudomonadota;c__Gammaproteobacteria;o__Pseudomonadales;f__Pseudomonadaceae;g__Pseudomonas;s__Pseudomonas aeruginosa	none	none	none	unknown	2016-12-10	2016-12-10
GCF_003332455.1	Pseudomonas aeruginosa	309	d__Bacteria;p__Pseudomonadota;c__Gammaproteobacteria;o__Pseudomonadales;f__Pseudomonadaceae;g__Pseudomonas;s__Pseudomonas aeruginosa	Australia	33.91 S 151.23 E	cornea	clinical isolates	2018-07-20	2018-07-20
GCF_027583335.1	Pseudomonas aeruginosa	1950	d__Bacteria;p__Pseudomonadota;c__Gammaproteobacteria;o__Pseudomonadales;f__Pseudomonadaceae;g__Pseudomonas;s__Pseudomonas aeruginosa	China: HeNan	none	Gastric	clinical isolates	2023-01-06	2023-01-06
GCF_027583675.1	Pseudomonas aeruginosa	235	d__Bacteria;p__Pseudomonadota;c__Gammaproteobacteria;o__Pseudomonadales;f__Pseudomonadaceae;g__Pseudomonas;s__Pseudomonas aeruginosa	China: HeNan	none	sputum	clinical isolates	2023-01-06	2023-01-06
GCF_002312335.1	Pseudomonas aeruginosa	-	d__Bacteria;p__Pseudomonadota;c__Gammaproteobacteria;o__Pseudomonadales;f__Pseudomonadaceae;g__Pseudomonas;s__Pseudomonas aeruginosa	Canada: Montreal	none	Dental unit waterline	environmental isolates	2017-09-19	2017-09-19
GCF_024588155.1	Pseudomonas aeruginosa	4688	d__Bacteria;p__Pseudomonadota;c__Gammaproteobacteria;o__Pseudomonadales;f__Pseudomonadaceae;g__Pseudomonas;s__Pseudomonas aeruginosa	USA: Atlanta; GA	33.748783 N 84.388168 W	sputum	clinical isolates	2022-08-08	2022-08-08
GCA_026016585.1	Pseudomonas aeruginosa	792	d__Bacteria;p__Pseudomonadota;c__Gammaproteobacteria;o__Pseudomonadales;f__Pseudomonadaceae;g__Pseudomonas;s__Pseudomonas aeruginosa	China: Shanghai	none	secretion	clinical isolates	2022-11-07	2022-11-07
GCF_026126885.1	Pseudomonas aeruginosa	412	d__Bacteria;p__Pseudomonadota;c__Gammaproteobacteria;o__Pseudomonadales;f__Pseudomonadaceae;g__Pseudomonas;s__Pseudomonas aeruginosa	USA	29.6436 N 82.3549 W	none	unknown	2022-11-10	2022-11-10
GCF_900146455.1	Pseudomonas aeruginosa	560	d__Bacteria;p__Pseudomonadota;c__Gammaproteobacteria;o__Pseudomonadales;f__Pseudomonadaceae;g__Pseudomonas;s__Pseudomonas aeruginosa	none	none	none	unknown	2016-12-10	2016-12-10
GCF_040715235.1	Pseudomonas aeruginosa	2457	d__Bacteria;p__Pseudomonadota;c__Gammaproteobacteria;o__Pseudomonadales;f__Pseudomonadaceae;g__Pseudomonas;s__Pseudomonas aeruginosa	none	none	none	unknown	2024-07-15	2024-07-15
GCF_031824275.1	Pseudomonas aeruginosa	244	d__Bacteria;p__Pseudomonadota;c__Gammaproteobacteria;o__Pseudomonadales;f__Pseudomonadaceae;g__Pseudomonas;s__Pseudomonas aeruginosa	none	none	none	unknown	2023-09-21	2023-09-21
GCF_019281695.1	Pseudomonas aeruginosa	207	d__Bacteria;p__Pseudomonadota;c__Gammaproteobacteria;o__Pseudomonadales;f__Pseudomonadaceae;g__Pseudomonas;s__Pseudomonas aeruginosa	USA: Maine	46.13 N 67.84 W	none	unknown	2021-07-19	2021-07-19
GCF_001453495.1	Pseudomonas aeruginosa	316	d__Bacteria;p__Pseudomonadota;c__Gammaproteobacteria;o__Pseudomonadales;f__Pseudomonadaceae;g__Pseudomonas;s__Pseudomonas aeruginosa	USA	none	Hospital	environmental isolates	2015-11-30	2015-11-30
GCF_900455415.1	Pseudomonas aeruginosa	357	d__Bacteria;p__Pseudomonadota;c__Gammaproteobacteria;o__Pseudomonadales;f__Pseudomonadaceae;g__Pseudomonas;s__Pseudomonas aeruginosa	none	none	none	unknown	2018-08-01	2018-08-01
GCF_033798265.1	Pseudomonas aeruginosa	2021	d__Bacteria;p__Pseudomonadota;c__Gammaproteobacteria;o__Pseudomonadales;f__Pseudomonadaceae;g__Pseudomonas;s__Pseudomonas aeruginosa	none	none	none	unknown	2023-11-17	2023-11-17
GCF_003833605.1	Pseudomonas aeruginosa	449	d__Bacteria;p__Pseudomonadota;c__Gammaproteobacteria;o__Pseudomonadales;f__Pseudomonadaceae;g__Pseudomonas;s__Pseudomonas aeruginosa	United Kingdom: Nottingham	none	leg wound	clinical isolates	2018-11-26	2018-11-26
GCF_028551535.1	Pseudomonas aeruginosa	111	d__Bacteria;p__Pseudomonadota;c__Gammaproteobacteria;o__Pseudomonadales;f__Pseudomonadaceae;g__Pseudomonas;s__Pseudomonas aeruginosa	France	none	Rectal screening	clinical isolates	2023-02-02	2023-02-02
GCF_013913425.1	Pseudomonas aeruginosa	309	d__Bacteria;p__Pseudomonadota;c__Gammaproteobacteria;o__Pseudomonadales;f__Pseudomonadaceae;g__Pseudomonas;s__Pseudomonas aeruginosa	France: Lille	50.38 N 3.03 E	sputum	clinical isolates	2020-07-29	2020-07-29
GCF_031732535.1	Pseudomonas aeruginosa	235	d__Bacteria;p__Pseudomonadota;c__Gammaproteobacteria;o__Pseudomonadales;f__Pseudomonadaceae;g__Pseudomonas;s__Pseudomonas aeruginosa	none	none	none	unknown	2023-09-20	2023-09-20
GCF_029962165.1	Pseudomonas aeruginosa	313	d__Bacteria;p__Pseudomonadota;c__Gammaproteobacteria;o__Pseudomonadales;f__Pseudomonadaceae;g__Pseudomonas;s__Pseudomonas aeruginosa	USA	none	blood	clinical isolates	2023-05-10	2023-05-10
GCF_001450585.1	Pseudomonas aeruginosa	699	d__Bacteria;p__Pseudomonadota;c__Gammaproteobacteria;o__Pseudomonadales;f__Pseudomonadaceae;g__Pseudomonas;s__Pseudomonas aeruginosa	France	none	Ear	clinical isolates	2015-11-30	2015-11-30
GCF_040983905.1	Pseudomonas aeruginosa	244	d__Bacteria;p__Pseudomonadota;c__Gammaproteobacteria;o__Pseudomonadales;f__Pseudomonadaceae;g__Pseudomonas;s__Pseudomonas aeruginosa	none	none	none	unknown	2024-07-31	2024-07-31
GCF_000796875.1	Pseudomonas aeruginosa	2123	d__Bacteria;p__Pseudomonadota;c__Gammaproteobacteria;o__Pseudomonadales;f__Pseudomonadaceae;g__Pseudomonas;s__Pseudomonas aeruginosa	USA: New York	none	cystic fibrosis isolate	clinical isolates	2014-12-04	2014-12-04
GCF_036665715.1	Pseudomonas aeruginosa	1621	d__Bacteria;p__Pseudomonadota;c__Gammaproteobacteria;o__Pseudomonadales;f__Pseudomonadaceae;g__Pseudomonas;s__Pseudomonas aeruginosa	none	none	none	unknown	2024-02-16	2024-02-16
GCF_026623225.1	Pseudomonas aeruginosa	871	d__Bacteria;p__Pseudomonadota;c__Gammaproteobacteria;o__Pseudomonadales;f__Pseudomonadaceae;g__Pseudomonas;s__Pseudomonas aeruginosa	China: Wenzhou	27.92 N 120.71 E	sputum	clinical isolates	2022-12-03	2022-12-03
GCF_001766085.1	Pseudomonas aeruginosa	390	d__Bacteria;p__Pseudomonadota;c__Gammaproteobacteria;o__Pseudomonadales;f__Pseudomonadaceae;g__Pseudomonas;s__Pseudomonas aeruginosa	none	none	sputum	clinical isolates	2016-10-13	2016-10-13
GCF_018341355.1	Pseudomonas aeruginosa	242	d__Bacteria;p__Pseudomonadota;c__Gammaproteobacteria;o__Pseudomonadales;f__Pseudomonadaceae;g__Pseudomonas;s__Pseudomonas aeruginosa	Spain	none	none	unknown	2021-05-11	2021-05-11
GCF_001181225.1	Pseudomonas aeruginosa	111	d__Bacteria;p__Pseudomonadota;c__Gammaproteobacteria;o__Pseudomonadales;f__Pseudomonadaceae;g__Pseudomonas;s__Pseudomonas aeruginosa	none	none	none	unknown	2015-07-07	2015-07-07
GCF_900148305.1	Pseudomonas aeruginosa	381	d__Bacteria;p__Pseudomonadota;c__Gammaproteobacteria;o__Pseudomonadales;f__Pseudomonadaceae;g__Pseudomonas;s__Pseudomonas aeruginosa	none	none	none	unknown	2016-12-10	2016-12-10
GCF_022807655.1	Pseudomonas aeruginosa	2100	d__Bacteria;p__Pseudomonadota;c__Gammaproteobacteria;o__Pseudomonadales;f__Pseudomonadaceae;g__Pseudomonas;s__Pseudomonas aeruginosa	USA	25.7617 N 80.1918 W	Bronchalveolar Lavage	clinical isolates	2022-04-01	2022-04-01
GCF_003969715.1	Pseudomonas aeruginosa	3033	d__Bacteria;p__Pseudomonadota;c__Gammaproteobacteria;o__Pseudomonadales;f__Pseudomonadaceae;g__Pseudomonas;s__Pseudomonas aeruginosa	USA	none	wound	clinical isolates	2018-12-24	2018-12-24
GCF_003630055.1	Pseudomonas aeruginosa	172	d__Bacteria;p__Pseudomonadota;c__Gammaproteobacteria;o__Pseudomonadales;f__Pseudomonadaceae;g__Pseudomonas;s__Pseudomonas aeruginosa	Estonia	58.3632291 N 26.6818143 E	ear secretion	clinical isolates	2018-10-11	2018-10-11
GCF_026727735.1	Pseudomonas aeruginosa	313	d__Bacteria;p__Pseudomonadota;c__Gammaproteobacteria;o__Pseudomonadales;f__Pseudomonadaceae;g__Pseudomonas;s__Pseudomonas aeruginosa	Germany: Bielefeld	none	plastic surface of detergent compartment of a washing machine	environmental isolates	2022-12-07	2022-12-07
GCF_036541665.1	Pseudomonas aeruginosa	1684	d__Bacteria;p__Pseudomonadota;c__Gammaproteobacteria;o__Pseudomonadales;f__Pseudomonadaceae;g__Pseudomonas;s__Pseudomonas aeruginosa	none	none	none	unknown	2024-02-10	2024-02-10
GCF_022552195.1	Pseudomonas aeruginosa	245	d__Bacteria;p__Pseudomonadota;c__Gammaproteobacteria;o__Pseudomonadales;f__Pseudomonadaceae;g__Pseudomonas;s__Pseudomonas aeruginosa	Russia: Samara	none	none	unknown	2022-03-12	2022-03-12
GCF_022423265.1	Pseudomonas aeruginosa	155	d__Bacteria;p__Pseudomonadota;c__Gammaproteobacteria;o__Pseudomonadales;f__Pseudomonadaceae;g__Pseudomonas;s__Pseudomonas aeruginosa	Russia: Moscow	none	derived from the strain Pseudomonas aeruginosa ATCC 27853	environmental isolates	2022-02-28	2022-02-28
GCF_038593965.1	Pseudomonas aeruginosa	446	d__Bacteria;p__Pseudomonadota;c__Gammaproteobacteria;o__Pseudomonadales;f__Pseudomonadaceae;g__Pseudomonas;s__Pseudomonas aeruginosa	none	none	none	unknown	2024-04-28	2024-04-28
GCF_018341635.1	Pseudomonas aeruginosa	1393	d__Bacteria;p__Pseudomonadota;c__Gammaproteobacteria;o__Pseudomonadales;f__Pseudomonadaceae;g__Pseudomonas;s__Pseudomonas aeruginosa	Spain	none	none	unknown	2021-05-11	2021-05-11
GCF_029962145.1	Pseudomonas aeruginosa	309	d__Bacteria;p__Pseudomonadota;c__Gammaproteobacteria;o__Pseudomonadales;f__Pseudomonadaceae;g__Pseudomonas;s__Pseudomonas aeruginosa	USA	none	Wound/Abscess	clinical isolates	2023-05-10	2023-05-10
GCF_018141565.1	Pseudomonas aeruginosa	1639	d__Bacteria;p__Pseudomonadota;c__Gammaproteobacteria;o__Pseudomonadales;f__Pseudomonadaceae;g__Pseudomonas;s__Pseudomonas aeruginosa	China:Shaanxi	39.51 N 116.32 E	urine	clinical isolates	2021-04-27	2021-04-27
GCF_003629755.1	Pseudomonas aeruginosa	487	d__Bacteria;p__Pseudomonadota;c__Gammaproteobacteria;o__Pseudomonadales;f__Pseudomonadaceae;g__Pseudomonas;s__Pseudomonas aeruginosa	Estonia	58.3632291 N 26.6818143 E	urine	clinical isolates	2018-10-11	2018-10-11
GCF_027498355.1	Pseudomonas aeruginosa	235	d__Bacteria;p__Pseudomonadota;c__Gammaproteobacteria;o__Pseudomonadales;f__Pseudomonadaceae;g__Pseudomonas;s__Pseudomonas aeruginosa	China	29.86 N 121.56 E	none	unknown	2023-01-01	2023-01-01
GCF_001036685.1	Pseudomonas aeruginosa	274	d__Bacteria;p__Pseudomonadota;c__Gammaproteobacteria;o__Pseudomonadales;f__Pseudomonadaceae;g__Pseudomonas;s__Pseudomonas aeruginosa	Canada: Toronto	43.653650 N 79.377806 W	sputum	clinical isolates	2015-06-22	2015-06-22
GCF_013169385.1	Pseudomonas aeruginosa	111	d__Bacteria;p__Pseudomonadota;c__Gammaproteobacteria;o__Pseudomonadales;f__Pseudomonadaceae;g__Pseudomonas;s__Pseudomonas aeruginosa	Colombia: Antioquia; Medellin	6.24 N 75.58 W	tracheal aspirate	clinical isolates	2020-05-26	2020-05-26
GCF_025780775.1	Pseudomonas aeruginosa	1076	d__Bacteria;p__Pseudomonadota;c__Gammaproteobacteria;o__Pseudomonadales;f__Pseudomonadaceae;g__Pseudomonas;s__Pseudomonas aeruginosa	China: Ningbo	29.30 N 120.55 E	sputum	clinical isolates	2022-10-20	2022-10-20
GCF_037163185.1	Pseudomonas aeruginosa	155	d__Bacteria;p__Pseudomonadota;c__Gammaproteobacteria;o__Pseudomonadales;f__Pseudomonadaceae;g__Pseudomonas;s__Pseudomonas aeruginosa	none	none	none	unknown	2024-03-14	2024-03-14
GCF_004350265.1	Pseudomonas aeruginosa	1704	d__Bacteria;p__Pseudomonadota;c__Gammaproteobacteria;o__Pseudomonadales;f__Pseudomonadaceae;g__Pseudomonas;s__Pseudomonas aeruginosa	Italy: Trento	none	hospital	environmental isolates	2019-03-14	2019-03-14
GCF_022807635.1	Pseudomonas aeruginosa	2100	d__Bacteria;p__Pseudomonadota;c__Gammaproteobacteria;o__Pseudomonadales;f__Pseudomonadaceae;g__Pseudomonas;s__Pseudomonas aeruginosa	USA	25.7617 N 80.1918 W	Bronchalveolar Lavage	clinical isolates	2022-04-01	2022-04-01
GCF_001181825.1	Pseudomonas aeruginosa	111	d__Bacteria;p__Pseudomonadota;c__Gammaproteobacteria;o__Pseudomonadales;f__Pseudomonadaceae;g__Pseudomonas;s__Pseudomonas aeruginosa	none	none	none	unknown	2015-07-07	2015-07-07
GCF_023380065.1	Pseudomonas aeruginosa	836	d__Bacteria;p__Pseudomonadota;c__Gammaproteobacteria;o__Pseudomonadales;f__Pseudomonadaceae;g__Pseudomonas;s__Pseudomonas aeruginosa	China: Urumqi	none	sputum	clinical isolates	2022-05-17	2022-05-17
GCF_001374735.1	Pseudomonas aeruginosa	253	d__Bacteria;p__Pseudomonadota;c__Gammaproteobacteria;o__Pseudomonadales;f__Pseudomonadaceae;g__Pseudomonas;s__Pseudomonas aeruginosa	none	none	none	unknown	2015-04-20	2015-04-20
GCF_002330205.1	Pseudomonas aeruginosa	1226	d__Bacteria;p__Pseudomonadota;c__Gammaproteobacteria;o__Pseudomonadales;f__Pseudomonadaceae;g__Pseudomonas;s__Pseudomonas aeruginosa	USA: Sleepy Eye; Minnesota	44.3 N 94.72 W	field soil	environmental isolates	2017-09-21	2017-09-21
GCF_031825555.1	Pseudomonas aeruginosa	620	d__Bacteria;p__Pseudomonadota;c__Gammaproteobacteria;o__Pseudomonadales;f__Pseudomonadaceae;g__Pseudomonas;s__Pseudomonas aeruginosa	none	none	none	unknown	2023-09-21	2023-09-21
GCF_003973795.1	Pseudomonas aeruginosa	162	d__Bacteria;p__Pseudomonadota;c__Gammaproteobacteria;o__Pseudomonadales;f__Pseudomonadaceae;g__Pseudomonas;s__Pseudomonas aeruginosa	none	none	none	unknown	2018-12-27	2018-12-27
GCF_003969295.1	Pseudomonas aeruginosa	309	d__Bacteria;p__Pseudomonadota;c__Gammaproteobacteria;o__Pseudomonadales;f__Pseudomonadaceae;g__Pseudomonas;s__Pseudomonas aeruginosa	USA	none	sterile tissue	clinical isolates	2018-12-24	2018-12-24
GCF_003969175.1	Pseudomonas aeruginosa	677	d__Bacteria;p__Pseudomonadota;c__Gammaproteobacteria;o__Pseudomonadales;f__Pseudomonadaceae;g__Pseudomonas;s__Pseudomonas aeruginosa	USA	none	urine	clinical isolates	2018-12-24	2018-12-24
GCF_035007945.1	Pseudomonas aeruginosa	207	d__Bacteria;p__Pseudomonadota;c__Gammaproteobacteria;o__Pseudomonadales;f__Pseudomonadaceae;g__Pseudomonas;s__Pseudomonas aeruginosa	none	none	none	unknown	2024-01-02	2024-01-02
GCF_031823775.1	Pseudomonas aeruginosa	235	d__Bacteria;p__Pseudomonadota;c__Gammaproteobacteria;o__Pseudomonadales;f__Pseudomonadaceae;g__Pseudomonas;s__Pseudomonas aeruginosa	none	none	none	unknown	2023-09-21	2023-09-21
GCF_025799825.1	Pseudomonas aeruginosa	298	d__Bacteria;p__Pseudomonadota;c__Gammaproteobacteria;o__Pseudomonadales;f__Pseudomonadaceae;g__Pseudomonas;s__Pseudomonas aeruginosa	France: Normandy	49.20480258 N 0.35850276 W	sink trap	environmental isolates	2022-10-23	2022-10-23
GCF_015680075.1	Pseudomonas aeruginosa	170	d__Bacteria;p__Pseudomonadota;c__Gammaproteobacteria;o__Pseudomonadales;f__Pseudomonadaceae;g__Pseudomonas;s__Pseudomonas aeruginosa	Ghana	none	fish	animal isolates	2020-11-24	2020-11-24
GCF_001721845.1	Pseudomonas aeruginosa	1971	d__Bacteria;p__Pseudomonadota;c__Gammaproteobacteria;o__Pseudomonadales;f__Pseudomonadaceae;g__Pseudomonas;s__Pseudomonas aeruginosa	China: Nanning	22.817 N 108.36649999 E	Sputum; Late isolate from VAP patient 4	clinical isolates	2016-09-08	2016-09-08
GCF_022555735.1	Pseudomonas aeruginosa	655	d__Bacteria;p__Pseudomonadota;c__Gammaproteobacteria;o__Pseudomonadales;f__Pseudomonadaceae;g__Pseudomonas;s__Pseudomonas aeruginosa	Russia: Moscow	none	none	unknown	2022-03-12	2022-03-12
GCF_003969035.1	Pseudomonas aeruginosa	17	d__Bacteria;p__Pseudomonadota;c__Gammaproteobacteria;o__Pseudomonadales;f__Pseudomonadaceae;g__Pseudomonas;s__Pseudomonas aeruginosa	USA	none	respiratory	clinical isolates	2018-12-24	2018-12-24
GCF_037001945.1	Pseudomonas aeruginosa	654	d__Bacteria;p__Pseudomonadota;c__Gammaproteobacteria;o__Pseudomonadales;f__Pseudomonadaceae;g__Pseudomonas;s__Pseudomonas aeruginosa	none	none	none	unknown	2024-03-04	2024-03-04
GCF_021295035.1	Pseudomonas aeruginosa	235	d__Bacteria;p__Pseudomonadota;c__Gammaproteobacteria;o__Pseudomonadales;f__Pseudomonadaceae;g__Pseudomonas;s__Pseudomonas aeruginosa	Russia: Samara	none	sputum	clinical isolates	2021-12-27	2021-12-27
GCF_003698705.1	Pseudomonas aeruginosa	234	d__Bacteria;p__Pseudomonadota;c__Gammaproteobacteria;o__Pseudomonadales;f__Pseudomonadaceae;g__Pseudomonas;s__Pseudomonas aeruginosa	United Kingdom	none	patient with bronchiectasis	clinical isolates	2018-10-30	2018-10-30
GCF_002135715.1	Pseudomonas aeruginosa	621	d__Bacteria;p__Pseudomonadota;c__Gammaproteobacteria;o__Pseudomonadales;f__Pseudomonadaceae;g__Pseudomonas;s__Pseudomonas aeruginosa	Italy: Casarano	40 N 18.09 E	Respiratory Sample	clinical isolates	2017-05-15	2017-05-15
GCF_003347525.2	Pseudomonas aeruginosa	1227	d__Bacteria;p__Pseudomonadota;c__Gammaproteobacteria;o__Pseudomonadales;f__Pseudomonadaceae;g__Pseudomonas;s__Pseudomonas aeruginosa	Brazil: Parana; Astorga	23.1358 S 51.3957 W	orange fruit with canker citrus	environmental isolates	2020-07-08	2020-07-08
GCF_020180115.1	Pseudomonas aeruginosa	41	d__Bacteria;p__Pseudomonadota;c__Gammaproteobacteria;o__Pseudomonadales;f__Pseudomonadaceae;g__Pseudomonas;s__Pseudomonas aeruginosa	Kenya: Kisumu	none	none	unknown	2021-09-29	2021-09-29
GCF_024106735.1	Pseudomonas aeruginosa	549	d__Bacteria;p__Pseudomonadota;c__Gammaproteobacteria;o__Pseudomonadales;f__Pseudomonadaceae;g__Pseudomonas;s__Pseudomonas aeruginosa	United Kingdom: York	53.94 N 1.05 W	Independently evolved isolated clone of PA01 co-cultured with S. maltophilia 4 g/ml treated Synthetic Cystic Fibrosis Media for 24 days	environmental isolates	2022-06-30	2022-06-30
GCF_025799685.1	Pseudomonas aeruginosa	111	d__Bacteria;p__Pseudomonadota;c__Gammaproteobacteria;o__Pseudomonadales;f__Pseudomonadaceae;g__Pseudomonas;s__Pseudomonas aeruginosa	France: Normandy	49.20480258 N 0.35850276 W	sink trap	environmental isolates	2022-10-23	2022-10-23
GCF_001007395.1	Pseudomonas aeruginosa	274	d__Bacteria;p__Pseudomonadota;c__Gammaproteobacteria;o__Pseudomonadales;f__Pseudomonadaceae;g__Pseudomonas;s__Pseudomonas aeruginosa	Canada: Toronto	43.653650 N 79.377806 W	sputum	clinical isolates	2015-05-14	2015-05-14
GCF_020036755.1	Pseudomonas aeruginosa	463	d__Bacteria;p__Pseudomonadota;c__Gammaproteobacteria;o__Pseudomonadales;f__Pseudomonadaceae;g__Pseudomonas;s__Pseudomonas aeruginosa	China: Zhejiang	none	Ward	environmental isolates	2021-09-19	2021-09-19
GCA_041862725.1	Pseudomonas aeruginosa	235	d__Bacteria;p__Pseudomonadota;c__Gammaproteobacteria;o__Pseudomonadales;f__Pseudomonadaceae;g__Pseudomonas;s__Pseudomonas aeruginosa	none	none	none	unknown	2024-09-08	2024-09-08
GCF_028683235.1	Pseudomonas aeruginosa	606	d__Bacteria;p__Pseudomonadota;c__Gammaproteobacteria;o__Pseudomonadales;f__Pseudomonadaceae;g__Pseudomonas;s__Pseudomonas aeruginosa	Spain: Madrid	none	Urinary tract infection	clinical isolates	2023-02-17	2023-02-17
GCF_041355655.1	Pseudomonas aeruginosa	235	d__Bacteria;p__Pseudomonadota;c__Gammaproteobacteria;o__Pseudomonadales;f__Pseudomonadaceae;g__Pseudomonas;s__Pseudomonas aeruginosa	none	none	none	unknown	2024-08-19	2024-08-19
GCF_039904215.1	Pseudomonas aeruginosa	549	d__Bacteria;p__Pseudomonadota;c__Gammaproteobacteria;o__Pseudomonadales;f__Pseudomonadaceae;g__Pseudomonas;s__Pseudomonas aeruginosa	none	none	none	unknown	2024-05-31	2024-05-31
GCF_003633345.1	Pseudomonas aeruginosa	207	d__Bacteria;p__Pseudomonadota;c__Gammaproteobacteria;o__Pseudomonadales;f__Pseudomonadaceae;g__Pseudomonas;s__Pseudomonas aeruginosa	Estonia	58.3632291 N 26.6818143 E	tracheal aspirate	clinical isolates	2018-10-11	2018-10-11
GCF_022422265.1	Pseudomonas aeruginosa	155	d__Bacteria;p__Pseudomonadota;c__Gammaproteobacteria;o__Pseudomonadales;f__Pseudomonadaceae;g__Pseudomonas;s__Pseudomonas aeruginosa	Russia: Moscow	none	derived from the strain Pseudomonas aeruginosa ATCC 27853	environmental isolates	2022-02-28	2022-02-28
GCF_018026735.1	Pseudomonas aeruginosa	796	d__Bacteria;p__Pseudomonadota;c__Gammaproteobacteria;o__Pseudomonadales;f__Pseudomonadaceae;g__Pseudomonas;s__Pseudomonas aeruginosa	USA: Pittsburgh	none	none	unknown	2021-04-16	2021-04-16
GCF_900146595.1	Pseudomonas aeruginosa	2677	d__Bacteria;p__Pseudomonadota;c__Gammaproteobacteria;o__Pseudomonadales;f__Pseudomonadaceae;g__Pseudomonas;s__Pseudomonas aeruginosa	none	none	none	unknown	2016-12-10	2016-12-10
GCF_027855675.1	Pseudomonas aeruginosa	244	d__Bacteria;p__Pseudomonadota;c__Gammaproteobacteria;o__Pseudomonadales;f__Pseudomonadaceae;g__Pseudomonas;s__Pseudomonas aeruginosa	Germany	none	none	unknown	2023-01-14	2023-01-14
GCF_001452025.1	Pseudomonas aeruginosa	235	d__Bacteria;p__Pseudomonadota;c__Gammaproteobacteria;o__Pseudomonadales;f__Pseudomonadaceae;g__Pseudomonas;s__Pseudomonas aeruginosa	USA	none	Hospital	environmental isolates	2015-11-30	2015-11-30
GCF_022422365.1	Pseudomonas aeruginosa	155	d__Bacteria;p__Pseudomonadota;c__Gammaproteobacteria;o__Pseudomonadales;f__Pseudomonadaceae;g__Pseudomonas;s__Pseudomonas aeruginosa	Russia: Moscow	none	derived from the strain Pseudomonas aeruginosa ATCC 27853	environmental isolates	2022-02-28	2022-02-28
GCF_002997005.1	Pseudomonas aeruginosa	620	d__Bacteria;p__Pseudomonadota;c__Gammaproteobacteria;o__Pseudomonadales;f__Pseudomonadaceae;g__Pseudomonas;s__Pseudomonas aeruginosa	none	none	none	unknown	2018-03-14	2018-03-14
GCA_038928425.1	Pseudomonas aeruginosa	-	d__Bacteria;p__Pseudomonadota;c__Gammaproteobacteria;o__Pseudomonadales;f__Pseudomonadaceae;g__Pseudomonas;s__Pseudomonas aeruginosa	none	none	none	unknown	2024-05-01	2024-05-01
GCF_003411535.2	Pseudomonas aeruginosa	3050	d__Bacteria;p__Pseudomonadota;c__Gammaproteobacteria;o__Pseudomonadales;f__Pseudomonadaceae;g__Pseudomonas;s__Pseudomonas aeruginosa	USA: Chicago; Illinois	41.89 N 87.62 W	blood	clinical isolates	2020-05-27	2020-05-27
GCF_022552495.1	Pseudomonas aeruginosa	200	d__Bacteria;p__Pseudomonadota;c__Gammaproteobacteria;o__Pseudomonadales;f__Pseudomonadaceae;g__Pseudomonas;s__Pseudomonas aeruginosa	Russia: Samara	none	none	unknown	2022-03-12	2022-03-12
GCF_004375265.1	Pseudomonas aeruginosa	4603	d__Bacteria;p__Pseudomonadota;c__Gammaproteobacteria;o__Pseudomonadales;f__Pseudomonadaceae;g__Pseudomonas;s__Pseudomonas aeruginosa	Canada: Montreal	none	sputum	clinical isolates	2019-03-25	2019-03-25
GCF_003975955.1	Pseudomonas aeruginosa	357	d__Bacteria;p__Pseudomonadota;c__Gammaproteobacteria;o__Pseudomonadales;f__Pseudomonadaceae;g__Pseudomonas;s__Pseudomonas aeruginosa	Thailand: Bangkok	none	Maxillary Sinus	clinical isolates	2018-12-27	2018-12-27
GCF_030846425.1	Pseudomonas aeruginosa	253	d__Bacteria;p__Pseudomonadota;c__Gammaproteobacteria;o__Pseudomonadales;f__Pseudomonadaceae;g__Pseudomonas;s__Pseudomonas aeruginosa	Mexico	19.19 N 99.10 W	Clone 1 resistant to the phage variant phiDCL-PA6alpha; parent strain PA14	environmental isolates	2023-08-20	2023-08-20
GCF_003633395.1	Pseudomonas aeruginosa	2452	d__Bacteria;p__Pseudomonadota;c__Gammaproteobacteria;o__Pseudomonadales;f__Pseudomonadaceae;g__Pseudomonas;s__Pseudomonas aeruginosa	Estonia	58.3632291 N 26.6818143 E	manure	unknown	2018-10-11	2018-10-11
GCF_900144215.1	Pseudomonas aeruginosa	1822	d__Bacteria;p__Pseudomonadota;c__Gammaproteobacteria;o__Pseudomonadales;f__Pseudomonadaceae;g__Pseudomonas;s__Pseudomonas aeruginosa	none	none	none	unknown	2016-12-10	2016-12-10
GCF_900145605.1	Pseudomonas aeruginosa	2670	d__Bacteria;p__Pseudomonadota;c__Gammaproteobacteria;o__Pseudomonadales;f__Pseudomonadaceae;g__Pseudomonas;s__Pseudomonas aeruginosa	none	none	none	unknown	2016-12-10	2016-12-10
GCF_001374495.1	Pseudomonas aeruginosa	253	d__Bacteria;p__Pseudomonadota;c__Gammaproteobacteria;o__Pseudomonadales;f__Pseudomonadaceae;g__Pseudomonas;s__Pseudomonas aeruginosa	none	none	none	unknown	2015-04-20	2015-04-20
GCF_000793295.1	Pseudomonas aeruginosa	633	d__Bacteria;p__Pseudomonadota;c__Gammaproteobacteria;o__Pseudomonadales;f__Pseudomonadaceae;g__Pseudomonas;s__Pseudomonas aeruginosa	France: Nantes	none	urinary tract infection	clinical isolates	2014-12-04	2014-12-04
GCF_035007405.1	Pseudomonas aeruginosa	245	d__Bacteria;p__Pseudomonadota;c__Gammaproteobacteria;o__Pseudomonadales;f__Pseudomonadaceae;g__Pseudomonas;s__Pseudomonas aeruginosa	none	none	none	unknown	2024-01-02	2024-01-02
GCF_001064905.1	Pseudomonas aeruginosa	253	d__Bacteria;p__Pseudomonadota;c__Gammaproteobacteria;o__Pseudomonadales;f__Pseudomonadaceae;g__Pseudomonas;s__Pseudomonas aeruginosa	USA: WA	none	none	unknown	2015-07-10	2015-07-10
GCF_033140585.1	Pseudomonas aeruginosa	308	d__Bacteria;p__Pseudomonadota;c__Gammaproteobacteria;o__Pseudomonadales;f__Pseudomonadaceae;g__Pseudomonas;s__Pseudomonas aeruginosa	none	none	none	unknown	2023-10-30	2023-10-30
GCF_004349995.1	Pseudomonas aeruginosa	395	d__Bacteria;p__Pseudomonadota;c__Gammaproteobacteria;o__Pseudomonadales;f__Pseudomonadaceae;g__Pseudomonas;s__Pseudomonas aeruginosa	Italy: Trento	none	hospital	environmental isolates	2019-03-14	2019-03-14
GCF_032470205.1	Pseudomonas aeruginosa	252	d__Bacteria;p__Pseudomonadota;c__Gammaproteobacteria;o__Pseudomonadales;f__Pseudomonadaceae;g__Pseudomonas;s__Pseudomonas aeruginosa	none	none	none	unknown	2023-10-10	2023-10-10
GCA_008632665.1	Pseudomonas aeruginosa	277	d__Bacteria;p__Pseudomonadota;c__Gammaproteobacteria;o__Pseudomonadales;f__Pseudomonadaceae;g__Pseudomonas;s__Pseudomonas aeruginosa	China: Gungdong	22.61 N 113.14 E	Sputamentum	clinical isolates	2019-09-20	2019-09-20
GCF_040714415.1	Pseudomonas aeruginosa	3166	d__Bacteria;p__Pseudomonadota;c__Gammaproteobacteria;o__Pseudomonadales;f__Pseudomonadaceae;g__Pseudomonas;s__Pseudomonas aeruginosa	none	none	none	unknown	2024-07-15	2024-07-15
GCF_013415005.1	Pseudomonas aeruginosa	549	d__Bacteria;p__Pseudomonadota;c__Gammaproteobacteria;o__Pseudomonadales;f__Pseudomonadaceae;g__Pseudomonas;s__Pseudomonas aeruginosa	Australia: Adelaide	34.9285 S 138.6007 E	respiratory tract	clinical isolates	2020-07-14	2020-07-14
GCA_001037435.1	Pseudomonas aeruginosa	-	d__Bacteria;p__Pseudomonadota;c__Gammaproteobacteria;o__Pseudomonadales;f__Pseudomonadaceae;g__Pseudomonas;s__Pseudomonas aeruginosa	Canada: Toronto	43.653650 N 79.377806 W	sputum	clinical isolates	2015-06-22	2015-06-22
GCF_000796725.1	Pseudomonas aeruginosa	179	d__Bacteria;p__Pseudomonadota;c__Gammaproteobacteria;o__Pseudomonadales;f__Pseudomonadaceae;g__Pseudomonas;s__Pseudomonas aeruginosa	Venezuela	none	itra-abdominal tract infection	clinical isolates	2014-12-04	2014-12-04
GCF_006704815.1	Pseudomonas aeruginosa	446	d__Bacteria;p__Pseudomonadota;c__Gammaproteobacteria;o__Pseudomonadales;f__Pseudomonadaceae;g__Pseudomonas;s__Pseudomonas aeruginosa	Spain	none	blood	clinical isolates	2019-07-07	2019-07-07
GCF_001765835.1	Pseudomonas aeruginosa	1864	d__Bacteria;p__Pseudomonadota;c__Gammaproteobacteria;o__Pseudomonadales;f__Pseudomonadaceae;g__Pseudomonas;s__Pseudomonas aeruginosa	none	none	sputum	clinical isolates	2016-10-13	2016-10-13
GCF_002330505.1	Pseudomonas aeruginosa	253	d__Bacteria;p__Pseudomonadota;c__Gammaproteobacteria;o__Pseudomonadales;f__Pseudomonadaceae;g__Pseudomonas;s__Pseudomonas aeruginosa	USA: Chicago; Illinois	41.89 N 87.62 W	hospital sink drain	environmental isolates	2017-09-21	2017-09-21
GCF_900708095.1	Pseudomonas aeruginosa	-	d__Bacteria;p__Pseudomonadota;c__Gammaproteobacteria;o__Pseudomonadales;f__Pseudomonadaceae;g__Pseudomonas;s__Pseudomonas aeruginosa	none	none	none	unknown	2019-03-20	2019-03-20
GCF_000790065.1	Pseudomonas aeruginosa	308	d__Bacteria;p__Pseudomonadota;c__Gammaproteobacteria;o__Pseudomonadales;f__Pseudomonadaceae;g__Pseudomonas;s__Pseudomonas aeruginosa	Spain: Bilbao	none	itra-abdominal tract infection	clinical isolates	2014-12-04	2014-12-04
GCF_037163465.1	Pseudomonas aeruginosa	155	d__Bacteria;p__Pseudomonadota;c__Gammaproteobacteria;o__Pseudomonadales;f__Pseudomonadaceae;g__Pseudomonas;s__Pseudomonas aeruginosa	none	none	none	unknown	2024-03-14	2024-03-14
GCF_018142895.1	Pseudomonas aeruginosa	1687	d__Bacteria;p__Pseudomonadota;c__Gammaproteobacteria;o__Pseudomonadales;f__Pseudomonadaceae;g__Pseudomonas;s__Pseudomonas aeruginosa	USA: Ann Arbor	42.2839 N 83.7333 W	brain	clinical isolates	2021-04-26	2021-04-26
GCF_025780545.1	Pseudomonas aeruginosa	1623	d__Bacteria;p__Pseudomonadota;c__Gammaproteobacteria;o__Pseudomonadales;f__Pseudomonadaceae;g__Pseudomonas;s__Pseudomonas aeruginosa	China: Ningbo	29.30 N 120.55 E	sputum	clinical isolates	2022-10-20	2022-10-20
GCF_026623325.1	Pseudomonas aeruginosa	274	d__Bacteria;p__Pseudomonadota;c__Gammaproteobacteria;o__Pseudomonadales;f__Pseudomonadaceae;g__Pseudomonas;s__Pseudomonas aeruginosa	China: Wenzhou	27.92 N 120.71 E	sputum	clinical isolates	2022-12-03	2022-12-03
GCF_001086725.1	Pseudomonas aeruginosa	823	d__Bacteria;p__Pseudomonadota;c__Gammaproteobacteria;o__Pseudomonadales;f__Pseudomonadaceae;g__Pseudomonas;s__Pseudomonas aeruginosa	USA: Rochester; Minnesota	44.0234 N 92.4630 W	Associated Infection	clinical isolates	2015-07-17	2015-07-17
GCF_040715095.1	Pseudomonas aeruginosa	836	d__Bacteria;p__Pseudomonadota;c__Gammaproteobacteria;o__Pseudomonadales;f__Pseudomonadaceae;g__Pseudomonas;s__Pseudomonas aeruginosa	none	none	none	unknown	2024-07-15	2024-07-15
GCF_032841715.1	Pseudomonas aeruginosa	298	d__Bacteria;p__Pseudomonadota;c__Gammaproteobacteria;o__Pseudomonadales;f__Pseudomonadaceae;g__Pseudomonas;s__Pseudomonas aeruginosa	none	none	none	unknown	2023-10-18	2023-10-18
GCF_037166525.1	Pseudomonas aeruginosa	252	d__Bacteria;p__Pseudomonadota;c__Gammaproteobacteria;o__Pseudomonadales;f__Pseudomonadaceae;g__Pseudomonas;s__Pseudomonas aeruginosa	none	none	none	unknown	2024-03-14	2024-03-14
GCF_003412275.2	Pseudomonas aeruginosa	845	d__Bacteria;p__Pseudomonadota;c__Gammaproteobacteria;o__Pseudomonadales;f__Pseudomonadaceae;g__Pseudomonas;s__Pseudomonas aeruginosa	USA: Chicago; Illinois	41.89 N 87.62 W	blood	clinical isolates	2020-05-27	2020-05-27
GCF_001450525.1	Pseudomonas aeruginosa	111	d__Bacteria;p__Pseudomonadota;c__Gammaproteobacteria;o__Pseudomonadales;f__Pseudomonadaceae;g__Pseudomonas;s__Pseudomonas aeruginosa	France	none	Hospital	environmental isolates	2015-11-30	2015-11-30
GCF_019857305.1	Pseudomonas aeruginosa	463	d__Bacteria;p__Pseudomonadota;c__Gammaproteobacteria;o__Pseudomonadales;f__Pseudomonadaceae;g__Pseudomonas;s__Pseudomonas aeruginosa	China:Hangzhou	30.26 N 120.20 E	none	unknown	2021-09-02	2021-09-02
GCF_003840455.1	Pseudomonas aeruginosa	932	d__Bacteria;p__Pseudomonadota;c__Gammaproteobacteria;o__Pseudomonadales;f__Pseudomonadaceae;g__Pseudomonas;s__Pseudomonas aeruginosa	Australia: Brisbane	none	urinary tract infection	clinical isolates	2018-11-26	2018-11-26
GCF_035007345.1	Pseudomonas aeruginosa	2865	d__Bacteria;p__Pseudomonadota;c__Gammaproteobacteria;o__Pseudomonadales;f__Pseudomonadaceae;g__Pseudomonas;s__Pseudomonas aeruginosa	none	none	none	unknown	2024-01-02	2024-01-02
GCA_000505825.1	Pseudomonas aeruginosa PK6	514	d__Bacteria;p__Pseudomonadota;c__Gammaproteobacteria;o__Pseudomonadales;f__Pseudomonadaceae;g__Pseudomonas;s__Pseudomonas aeruginosa	India: Saurashtra Region of Gujarat	none	none	unknown	2013-12-10	2013-12-10
GCF_040493635.1	Pseudomonas aeruginosa	235	d__Bacteria;p__Pseudomonadota;c__Gammaproteobacteria;o__Pseudomonadales;f__Pseudomonadaceae;g__Pseudomonas;s__Pseudomonas aeruginosa	none	none	none	unknown	2024-07-03	2024-07-03
GCF_000789755.1	Pseudomonas aeruginosa	2715	d__Bacteria;p__Pseudomonadota;c__Gammaproteobacteria;o__Pseudomonadales;f__Pseudomonadaceae;g__Pseudomonas;s__Pseudomonas aeruginosa	France: Nantes	none	respiratory tract infection	clinical isolates	2014-12-04	2014-12-04
GCF_039684235.1	Pseudomonas aeruginosa	-	d__Bacteria;p__Pseudomonadota;c__Gammaproteobacteria;o__Pseudomonadales;f__Pseudomonadaceae;g__Pseudomonas;s__Pseudomonas aeruginosa	none	none	none	unknown	2024-05-19	2024-05-19
GCF_901035125.1	Pseudomonas aeruginosa	235	d__Bacteria;p__Pseudomonadota;c__Gammaproteobacteria;o__Pseudomonadales;f__Pseudomonadaceae;g__Pseudomonas;s__Pseudomonas aeruginosa	none	none	none	unknown	2019-07-31	2019-07-31
GCF_028331485.1	Pseudomonas aeruginosa	162	d__Bacteria;p__Pseudomonadota;c__Gammaproteobacteria;o__Pseudomonadales;f__Pseudomonadaceae;g__Pseudomonas;s__Pseudomonas aeruginosa	Thailand: Songkhla	7.00699408 N 100.49443443 E	throat	clinical isolates	2023-01-31	2023-01-31
GCF_003976335.1	Pseudomonas aeruginosa	179	d__Bacteria;p__Pseudomonadota;c__Gammaproteobacteria;o__Pseudomonadales;f__Pseudomonadaceae;g__Pseudomonas;s__Pseudomonas aeruginosa	Australia: Brisbane	none	milk	unknown	2018-12-27	2018-12-27
GCF_900147315.1	Pseudomonas aeruginosa	1677	d__Bacteria;p__Pseudomonadota;c__Gammaproteobacteria;o__Pseudomonadales;f__Pseudomonadaceae;g__Pseudomonas;s__Pseudomonas aeruginosa	none	none	none	unknown	2016-12-10	2016-12-10
GCA_004350975.1	Pseudomonas aeruginosa	27	d__Bacteria;p__Pseudomonadota;c__Gammaproteobacteria;o__Pseudomonadales;f__Pseudomonadaceae;g__Pseudomonas;s__Pseudomonas aeruginosa	none	none	none	unknown	2019-03-14	2019-03-14
GCF_020179935.1	Pseudomonas aeruginosa	654	d__Bacteria;p__Pseudomonadota;c__Gammaproteobacteria;o__Pseudomonadales;f__Pseudomonadaceae;g__Pseudomonas;s__Pseudomonas aeruginosa	Kenya: Nairobi	none	none	unknown	2021-09-29	2021-09-29
GCF_001806505.1	Pseudomonas aeruginosa	277	d__Bacteria;p__Pseudomonadota;c__Gammaproteobacteria;o__Pseudomonadales;f__Pseudomonadaceae;g__Pseudomonas;s__Pseudomonas aeruginosa	Brazil: Sao Paulo -SP	none	bloodstream	clinical isolates	2016-10-21	2016-10-21
GCF_025697795.1	Pseudomonas aeruginosa	309	d__Bacteria;p__Pseudomonadota;c__Gammaproteobacteria;o__Pseudomonadales;f__Pseudomonadaceae;g__Pseudomonas;s__Pseudomonas aeruginosa	Saudi Arabia: Riyadh	none	none	unknown	2022-10-13	2022-10-13
GCF_025798785.1	Pseudomonas aeruginosa	27	d__Bacteria;p__Pseudomonadota;c__Gammaproteobacteria;o__Pseudomonadales;f__Pseudomonadaceae;g__Pseudomonas;s__Pseudomonas aeruginosa	France: Normandy	49.20480258 N 0.35850276 W	ear	clinical isolates	2022-10-23	2022-10-23
GCF_003834125.1	Pseudomonas aeruginosa	446	d__Bacteria;p__Pseudomonadota;c__Gammaproteobacteria;o__Pseudomonadales;f__Pseudomonadaceae;g__Pseudomonas;s__Pseudomonas aeruginosa	United Kingdom: Nottingham	none	chest wound	clinical isolates	2018-11-26	2018-11-26
GCF_013619805.1	Pseudomonas aeruginosa	146	d__Bacteria;p__Pseudomonadota;c__Gammaproteobacteria;o__Pseudomonadales;f__Pseudomonadaceae;g__Pseudomonas;s__Pseudomonas aeruginosa	United Kingdom	none	lung	clinical isolates	2020-07-24	2020-07-24
GCF_025799485.1	Pseudomonas aeruginosa	111	d__Bacteria;p__Pseudomonadota;c__Gammaproteobacteria;o__Pseudomonadales;f__Pseudomonadaceae;g__Pseudomonas;s__Pseudomonas aeruginosa	France: Normandy	49.20480258 N 0.35850276 W	sink trap	environmental isolates	2022-10-23	2022-10-23
GCF_020035985.1	Pseudomonas aeruginosa	357	d__Bacteria;p__Pseudomonadota;c__Gammaproteobacteria;o__Pseudomonadales;f__Pseudomonadaceae;g__Pseudomonas;s__Pseudomonas aeruginosa	China: Zhejiang	none	Ward	environmental isolates	2021-09-19	2021-09-19
GCF_001765855.1	Pseudomonas aeruginosa	390	d__Bacteria;p__Pseudomonadota;c__Gammaproteobacteria;o__Pseudomonadales;f__Pseudomonadaceae;g__Pseudomonas;s__Pseudomonas aeruginosa	none	none	sputum	clinical isolates	2016-10-13	2016-10-13
GCF_000790765.1	Pseudomonas aeruginosa	446	d__Bacteria;p__Pseudomonadota;c__Gammaproteobacteria;o__Pseudomonadales;f__Pseudomonadaceae;g__Pseudomonas;s__Pseudomonas aeruginosa	France: Nantes	none	itra-abdominal tract infection	clinical isolates	2014-12-04	2014-12-04
GCF_026126755.1	Pseudomonas aeruginosa	308	d__Bacteria;p__Pseudomonadota;c__Gammaproteobacteria;o__Pseudomonadales;f__Pseudomonadaceae;g__Pseudomonas;s__Pseudomonas aeruginosa	USA	29.6436 N 82.3549 W	none	unknown	2022-11-10	2022-11-10
GCF_025697385.1	Pseudomonas aeruginosa	3712	d__Bacteria;p__Pseudomonadota;c__Gammaproteobacteria;o__Pseudomonadales;f__Pseudomonadaceae;g__Pseudomonas;s__Pseudomonas aeruginosa	Saudi Arabia: Riyadh	none	none	unknown	2022-10-13	2022-10-13
GCF_004370535.1	Pseudomonas aeruginosa	17	d__Bacteria;p__Pseudomonadota;c__Gammaproteobacteria;o__Pseudomonadales;f__Pseudomonadaceae;g__Pseudomonas;s__Pseudomonas aeruginosa	Canada: Rouyn-Noranda	none	sputum	clinical isolates	2019-03-25	2019-03-25
GCA_029382655.1	Pseudomonas aeruginosa	-	d__Bacteria;p__Pseudomonadota;c__Gammaproteobacteria;o__Pseudomonadales;f__Pseudomonadaceae;g__Pseudomonas;s__Pseudomonas aeruginosa	Ecuador: Quito	0.28671686 S 78.55016137 W	Rectal swab 2	clinical isolates	2023-03-26	2023-03-26
GCF_001086735.1	Pseudomonas aeruginosa	235	d__Bacteria;p__Pseudomonadota;c__Gammaproteobacteria;o__Pseudomonadales;f__Pseudomonadaceae;g__Pseudomonas;s__Pseudomonas aeruginosa	USA: Rochester; Minnesota	44.0234 N 92.4630 W	Associated Infection	clinical isolates	2015-07-17	2015-07-17
GCF_001420245.1	Pseudomonas aeruginosa	760	d__Bacteria;p__Pseudomonadota;c__Gammaproteobacteria;o__Pseudomonadales;f__Pseudomonadaceae;g__Pseudomonas;s__Pseudomonas aeruginosa	none	none	none	unknown	2015-10-29	2015-10-29
GCF_030005615.1	Pseudomonas aeruginosa	4032	d__Bacteria;p__Pseudomonadota;c__Gammaproteobacteria;o__Pseudomonadales;f__Pseudomonadaceae;g__Pseudomonas;s__Pseudomonas aeruginosa	India: New Delhi	none	soil	environmental isolates	2023-05-12	2023-05-12
GCF_022552455.1	Pseudomonas aeruginosa	2465	d__Bacteria;p__Pseudomonadota;c__Gammaproteobacteria;o__Pseudomonadales;f__Pseudomonadaceae;g__Pseudomonas;s__Pseudomonas aeruginosa	Russia: Samara	none	none	unknown	2022-03-12	2022-03-12
GCF_025456665.1	Pseudomonas aeruginosa	254	d__Bacteria;p__Pseudomonadota;c__Gammaproteobacteria;o__Pseudomonadales;f__Pseudomonadaceae;g__Pseudomonas;s__Pseudomonas aeruginosa	Romania: Timisoara	none	wastewater	environmental isolates	2022-09-28	2022-09-28
GCF_022570115.1	Pseudomonas aeruginosa	1567	d__Bacteria;p__Pseudomonadota;c__Gammaproteobacteria;o__Pseudomonadales;f__Pseudomonadaceae;g__Pseudomonas;s__Pseudomonas aeruginosa	Germany	none	Pneumonia	clinical isolates	2022-03-15	2022-03-15
GCF_012971705.1	Pseudomonas aeruginosa	381	d__Bacteria;p__Pseudomonadota;c__Gammaproteobacteria;o__Pseudomonadales;f__Pseudomonadaceae;g__Pseudomonas;s__Pseudomonas aeruginosa	China:changsha	none	tung meal	environmental isolates	2020-05-04	2020-05-04
GCF_029980215.1	Pseudomonas aeruginosa	1974	d__Bacteria;p__Pseudomonadota;c__Gammaproteobacteria;o__Pseudomonadales;f__Pseudomonadaceae;g__Pseudomonas;s__Pseudomonas aeruginosa	Egypt	30.5656 N 31.0131 E	urine	clinical isolates	2023-05-11	2023-05-11
GCF_003795165.1	Pseudomonas aeruginosa	381	d__Bacteria;p__Pseudomonadota;c__Gammaproteobacteria;o__Pseudomonadales;f__Pseudomonadaceae;g__Pseudomonas;s__Pseudomonas aeruginosa	Brazil: Belo Horizonte	none	none	unknown	2018-11-19	2018-11-19
GCF_001024925.1	Pseudomonas aeruginosa	274	d__Bacteria;p__Pseudomonadota;c__Gammaproteobacteria;o__Pseudomonadales;f__Pseudomonadaceae;g__Pseudomonas;s__Pseudomonas aeruginosa	Canada: Toronto	43.653650 N 79.377806 W	sputum	clinical isolates	2015-06-10	2015-06-10
GCF_900145825.1	Pseudomonas aeruginosa	132	d__Bacteria;p__Pseudomonadota;c__Gammaproteobacteria;o__Pseudomonadales;f__Pseudomonadaceae;g__Pseudomonas;s__Pseudomonas aeruginosa	none	none	none	unknown	2016-12-10	2016-12-10
GCF_040112645.1	Pseudomonas aeruginosa	2414	d__Bacteria;p__Pseudomonadota;c__Gammaproteobacteria;o__Pseudomonadales;f__Pseudomonadaceae;g__Pseudomonas;s__Pseudomonas aeruginosa	none	none	none	unknown	2024-04-18	2024-04-18
GCF_030865225.1	Pseudomonas aeruginosa	654	d__Bacteria;p__Pseudomonadota;c__Gammaproteobacteria;o__Pseudomonadales;f__Pseudomonadaceae;g__Pseudomonas;s__Pseudomonas aeruginosa	Chile: Temuco	38.73 S 72.57 W	Secretion	clinical isolates	2023-08-23	2023-08-23
GCF_030711435.1	Pseudomonas aeruginosa	245	d__Bacteria;p__Pseudomonadota;c__Gammaproteobacteria;o__Pseudomonadales;f__Pseudomonadaceae;g__Pseudomonas;s__Pseudomonas aeruginosa	China: Hangzhou	29.86 N 121.56 E	sputum	clinical isolates	2023-08-11	2023-08-11
GCF_001454225.1	Pseudomonas aeruginosa	111	d__Bacteria;p__Pseudomonadota;c__Gammaproteobacteria;o__Pseudomonadales;f__Pseudomonadaceae;g__Pseudomonas;s__Pseudomonas aeruginosa	Belgium	none	Urine	clinical isolates	2015-11-30	2015-11-30
GCF_013913545.1	Pseudomonas aeruginosa	253	d__Bacteria;p__Pseudomonadota;c__Gammaproteobacteria;o__Pseudomonadales;f__Pseudomonadaceae;g__Pseudomonas;s__Pseudomonas aeruginosa	France: Lille	50.38 N 3.03 E	trachea	clinical isolates	2020-07-29	2020-07-29
GCF_018476825.1	Pseudomonas aeruginosa	235	d__Bacteria;p__Pseudomonadota;c__Gammaproteobacteria;o__Pseudomonadales;f__Pseudomonadaceae;g__Pseudomonas;s__Pseudomonas aeruginosa	USA	none	BAL	clinical isolates	2021-05-24	2021-05-24
GCF_003837745.1	Pseudomonas aeruginosa	111	d__Bacteria;p__Pseudomonadota;c__Gammaproteobacteria;o__Pseudomonadales;f__Pseudomonadaceae;g__Pseudomonas;s__Pseudomonas aeruginosa	Colombia: Cali	none	Hospital environment	environmental isolates	2018-11-26	2018-11-26
GCF_002329925.1	Pseudomonas aeruginosa	-	d__Bacteria;p__Pseudomonadota;c__Gammaproteobacteria;o__Pseudomonadales;f__Pseudomonadaceae;g__Pseudomonas;s__Pseudomonas aeruginosa	USA: St. Joseph; Minnesota	45.58 N 94.39 W	running water	environmental isolates	2017-09-21	2017-09-21
GCF_004349915.1	Pseudomonas aeruginosa	235	d__Bacteria;p__Pseudomonadota;c__Gammaproteobacteria;o__Pseudomonadales;f__Pseudomonadaceae;g__Pseudomonas;s__Pseudomonas aeruginosa	Italy: Trento	none	hospital	environmental isolates	2019-03-14	2019-03-14
GCF_033140905.1	Pseudomonas aeruginosa	4521	d__Bacteria;p__Pseudomonadota;c__Gammaproteobacteria;o__Pseudomonadales;f__Pseudomonadaceae;g__Pseudomonas;s__Pseudomonas aeruginosa	none	none	none	unknown	2023-10-30	2023-10-30
GCF_003975405.1	Pseudomonas aeruginosa	395	d__Bacteria;p__Pseudomonadota;c__Gammaproteobacteria;o__Pseudomonadales;f__Pseudomonadaceae;g__Pseudomonas;s__Pseudomonas aeruginosa	USA: Seattle	none	throat	clinical isolates	2018-12-27	2018-12-27
GCF_003840055.1	Pseudomonas aeruginosa	27	d__Bacteria;p__Pseudomonadota;c__Gammaproteobacteria;o__Pseudomonadales;f__Pseudomonadaceae;g__Pseudomonas;s__Pseudomonas aeruginosa	United Kingdom	none	Child cystic fibrosis patient	clinical isolates	2018-11-26	2018-11-26
GCF_030865785.1	Pseudomonas aeruginosa	641	d__Bacteria;p__Pseudomonadota;c__Gammaproteobacteria;o__Pseudomonadales;f__Pseudomonadaceae;g__Pseudomonas;s__Pseudomonas aeruginosa	India: Nagpur	20.95 N 79.46 E	soil	environmental isolates	2023-08-23	2023-08-23
GCF_000481165.1	Pseudomonas aeruginosa BWHPSA027	253	d__Bacteria;p__Pseudomonadota;c__Gammaproteobacteria;o__Pseudomonadales;f__Pseudomonadaceae;g__Pseudomonas;s__Pseudomonas aeruginosa	USA	none	BAL (mucoid strain)	clinical isolates	2013-10-24	2013-10-24
GCF_000796025.1	Pseudomonas aeruginosa	111	d__Bacteria;p__Pseudomonadota;c__Gammaproteobacteria;o__Pseudomonadales;f__Pseudomonadaceae;g__Pseudomonas;s__Pseudomonas aeruginosa	Greece	none	respiratory tract infection	clinical isolates	2014-12-04	2014-12-04
GCF_001809805.1	Pseudomonas sp. HMSC072F09	253	d__Bacteria;p__Pseudomonadota;c__Gammaproteobacteria;o__Pseudomonadales;f__Pseudomonadaceae;g__Pseudomonas;s__Pseudomonas aeruginosa	none	none	tracheal aspirate	clinical isolates	2016-10-21	2016-10-21
GCF_900147955.1	Pseudomonas aeruginosa	809	d__Bacteria;p__Pseudomonadota;c__Gammaproteobacteria;o__Pseudomonadales;f__Pseudomonadaceae;g__Pseudomonas;s__Pseudomonas aeruginosa	none	none	none	unknown	2016-12-10	2016-12-10
GCF_009676785.1	Pseudomonas aeruginosa	395	d__Bacteria;p__Pseudomonadota;c__Gammaproteobacteria;o__Pseudomonadales;f__Pseudomonadaceae;g__Pseudomonas;s__Pseudomonas aeruginosa	China	39.92 N 116.46 E	sputum	clinical isolates	2019-11-20	2019-11-20
GCF_000790355.1	Pseudomonas aeruginosa	244	d__Bacteria;p__Pseudomonadota;c__Gammaproteobacteria;o__Pseudomonadales;f__Pseudomonadaceae;g__Pseudomonas;s__Pseudomonas aeruginosa	Argentina: Victoria	none	respiratory tract infection	clinical isolates	2014-12-04	2014-12-04
GCF_002216325.1	Pseudomonas aeruginosa	1129	d__Bacteria;p__Pseudomonadota;c__Gammaproteobacteria;o__Pseudomonadales;f__Pseudomonadaceae;g__Pseudomonas;s__Pseudomonas aeruginosa	USA: Maysville; KY	38.644 N 89.421 W	soil on farm	environmental isolates	2017-07-10	2017-07-10
GCF_040715185.1	Pseudomonas aeruginosa	-	d__Bacteria;p__Pseudomonadota;c__Gammaproteobacteria;o__Pseudomonadales;f__Pseudomonadaceae;g__Pseudomonas;s__Pseudomonas aeruginosa	none	none	none	unknown	2024-07-15	2024-07-15
GCF_016836505.1	Pseudomonas aeruginosa	654	d__Bacteria;p__Pseudomonadota;c__Gammaproteobacteria;o__Pseudomonadales;f__Pseudomonadaceae;g__Pseudomonas;s__Pseudomonas aeruginosa	India: Puttaparthi; Urology Ward	14.1670 N 77.8091 E	Midstream urine	clinical isolates	2021-02-08	2021-02-08
GCF_031824495.1	Pseudomonas aeruginosa	111	d__Bacteria;p__Pseudomonadota;c__Gammaproteobacteria;o__Pseudomonadales;f__Pseudomonadaceae;g__Pseudomonas;s__Pseudomonas aeruginosa	none	none	none	unknown	2023-09-21	2023-09-21
GCF_025799545.1	Pseudomonas aeruginosa	309	d__Bacteria;p__Pseudomonadota;c__Gammaproteobacteria;o__Pseudomonadales;f__Pseudomonadaceae;g__Pseudomonas;s__Pseudomonas aeruginosa	France: Normandy	49.20480258 N 0.35850276 W	sink trap	environmental isolates	2022-10-23	2022-10-23
GCF_026127115.1	Pseudomonas aeruginosa	274	d__Bacteria;p__Pseudomonadota;c__Gammaproteobacteria;o__Pseudomonadales;f__Pseudomonadaceae;g__Pseudomonas;s__Pseudomonas aeruginosa	USA	29.6436 N 82.3549 W	none	unknown	2022-11-10	2022-11-10
GCF_024519975.1	Pseudomonas aeruginosa	1418	d__Bacteria;p__Pseudomonadota;c__Gammaproteobacteria;o__Pseudomonadales;f__Pseudomonadaceae;g__Pseudomonas;s__Pseudomonas aeruginosa	China: Zhejiang	none	none	unknown	2022-08-03	2022-08-03
GCF_001555015.1	Pseudomonas aeruginosa	4657	d__Bacteria;p__Pseudomonadota;c__Gammaproteobacteria;o__Pseudomonadales;f__Pseudomonadaceae;g__Pseudomonas;s__Pseudomonas aeruginosa	USA	none	sputum	clinical isolates	2016-02-09	2016-02-09
GCF_025799305.1	Pseudomonas aeruginosa	233	d__Bacteria;p__Pseudomonadota;c__Gammaproteobacteria;o__Pseudomonadales;f__Pseudomonadaceae;g__Pseudomonas;s__Pseudomonas aeruginosa	France: Normandy	49.20480258 N 0.35850276 W	wound	clinical isolates	2022-10-23	2022-10-23
GCF_031177475.1	Pseudomonas aeruginosa	-	d__Bacteria;p__Pseudomonadota;c__Gammaproteobacteria;o__Pseudomonadales;f__Pseudomonadaceae;g__Pseudomonas;s__Pseudomonas aeruginosa	Canada: Quebec	45.5741 N 73.5584 W	Biofilm from a sink drain in a neonatal intensive care unit	environmental isolates	2023-09-03	2023-09-03
GCF_003632525.1	Pseudomonas aeruginosa	207	d__Bacteria;p__Pseudomonadota;c__Gammaproteobacteria;o__Pseudomonadales;f__Pseudomonadaceae;g__Pseudomonas;s__Pseudomonas aeruginosa	Estonia	58.3632291 N 26.6818143 E	wound secretion	clinical isolates	2018-10-11	2018-10-11
GCF_032469215.1	Pseudomonas aeruginosa	1197	d__Bacteria;p__Pseudomonadota;c__Gammaproteobacteria;o__Pseudomonadales;f__Pseudomonadaceae;g__Pseudomonas;s__Pseudomonas aeruginosa	none	none	none	unknown	2023-10-10	2023-10-10
GCF_013913245.1	Pseudomonas aeruginosa	244	d__Bacteria;p__Pseudomonadota;c__Gammaproteobacteria;o__Pseudomonadales;f__Pseudomonadaceae;g__Pseudomonas;s__Pseudomonas aeruginosa	France: Lille	50.38 N 3.03 E	urine	clinical isolates	2020-07-29	2020-07-29
GCF_009299655.1	Pseudomonas aeruginosa	235	d__Bacteria;p__Pseudomonadota;c__Gammaproteobacteria;o__Pseudomonadales;f__Pseudomonadaceae;g__Pseudomonas;s__Pseudomonas aeruginosa	Lebanon: Beirut	none	none	unknown	2019-10-25	2019-10-25
GCF_037166065.1	Pseudomonas aeruginosa	252	d__Bacteria;p__Pseudomonadota;c__Gammaproteobacteria;o__Pseudomonadales;f__Pseudomonadaceae;g__Pseudomonas;s__Pseudomonas aeruginosa	none	none	none	unknown	2024-03-14	2024-03-14
GCF_900144695.1	Pseudomonas aeruginosa	2649	d__Bacteria;p__Pseudomonadota;c__Gammaproteobacteria;o__Pseudomonadales;f__Pseudomonadaceae;g__Pseudomonas;s__Pseudomonas aeruginosa	none	none	none	unknown	2016-12-10	2016-12-10
GCF_020180175.1	Pseudomonas aeruginosa	17	d__Bacteria;p__Pseudomonadota;c__Gammaproteobacteria;o__Pseudomonadales;f__Pseudomonadaceae;g__Pseudomonas;s__Pseudomonas aeruginosa	Kenya: Kisumu	none	none	unknown	2021-09-29	2021-09-29
GCA_030410115.2	Pseudomonas aeruginosa	235	d__Bacteria;p__Pseudomonadota;c__Gammaproteobacteria;o__Pseudomonadales;f__Pseudomonadaceae;g__Pseudomonas;s__Pseudomonas aeruginosa	none	none	none	unknown	2024-06-25	2024-06-25
GCF_027857365.1	Pseudomonas aeruginosa	235	d__Bacteria;p__Pseudomonadota;c__Gammaproteobacteria;o__Pseudomonadales;f__Pseudomonadaceae;g__Pseudomonas;s__Pseudomonas aeruginosa	Singapore	none	Sewage	environmental isolates	2023-01-15	2023-01-15
GCA_019430265.1	Pseudomonas aeruginosa	-	d__Bacteria;p__Pseudomonadota;c__Gammaproteobacteria;o__Pseudomonadales;f__Pseudomonadaceae;g__Pseudomonas;s__Pseudomonas aeruginosa	Russia: Moscow	55.79 N 37.82 E	catheter	clinical isolates	2021-07-31	2021-07-31
GCF_900147785.1	Pseudomonas aeruginosa	845	d__Bacteria;p__Pseudomonadota;c__Gammaproteobacteria;o__Pseudomonadales;f__Pseudomonadaceae;g__Pseudomonas;s__Pseudomonas aeruginosa	none	none	none	unknown	2016-12-10	2016-12-10
GCF_004374195.1	Pseudomonas aeruginosa	-	d__Bacteria;p__Pseudomonadota;c__Gammaproteobacteria;o__Pseudomonadales;f__Pseudomonadaceae;g__Pseudomonas;s__Pseudomonas aeruginosa	Canada: Montreal	none	sputum	clinical isolates	2019-03-25	2019-03-25
GCF_033657645.1	Pseudomonas aeruginosa	4863	d__Bacteria;p__Pseudomonadota;c__Gammaproteobacteria;o__Pseudomonadales;f__Pseudomonadaceae;g__Pseudomonas;s__Pseudomonas aeruginosa	none	none	none	unknown	2023-11-14	2023-11-14
GCF_031854245.1	Pseudomonas aeruginosa	308	d__Bacteria;p__Pseudomonadota;c__Gammaproteobacteria;o__Pseudomonadales;f__Pseudomonadaceae;g__Pseudomonas;s__Pseudomonas aeruginosa	none	none	none	unknown	2023-09-24	2023-09-24
GCF_013343375.1	Pseudomonas aeruginosa	226	d__Bacteria;p__Pseudomonadota;c__Gammaproteobacteria;o__Pseudomonadales;f__Pseudomonadaceae;g__Pseudomonas;s__Pseudomonas aeruginosa	USA: Pennsylvania;Pittsburgh	40.4406 N 79.9959 W	lung	clinical isolates	2020-06-15	2020-06-15
GCF_001181925.1	Pseudomonas aeruginosa	111	d__Bacteria;p__Pseudomonadota;c__Gammaproteobacteria;o__Pseudomonadales;f__Pseudomonadaceae;g__Pseudomonas;s__Pseudomonas aeruginosa	none	none	none	unknown	2015-07-07	2015-07-07
GCF_001444955.1	Pseudomonas aeruginosa	2025	d__Bacteria;p__Pseudomonadota;c__Gammaproteobacteria;o__Pseudomonadales;f__Pseudomonadaceae;g__Pseudomonas;s__Pseudomonas aeruginosa	none	none	none	unknown	2015-11-17	2015-11-17
GCF_037000945.1	Pseudomonas aeruginosa	111	d__Bacteria;p__Pseudomonadota;c__Gammaproteobacteria;o__Pseudomonadales;f__Pseudomonadaceae;g__Pseudomonas;s__Pseudomonas aeruginosa	none	none	none	unknown	2024-03-04	2024-03-04
GCF_037166925.1	Pseudomonas aeruginosa	252	d__Bacteria;p__Pseudomonadota;c__Gammaproteobacteria;o__Pseudomonadales;f__Pseudomonadaceae;g__Pseudomonas;s__Pseudomonas aeruginosa	none	none	none	unknown	2024-03-14	2024-03-14
GCF_000484545.2	Pseudomonas aeruginosa PAO1-VE13	549	d__Bacteria;p__Pseudomonadota;c__Gammaproteobacteria;o__Pseudomonadales;f__Pseudomonadaceae;g__Pseudomonas;s__Pseudomonas aeruginosa	none	none	none	unknown	2013-10-28	2013-10-28
GCF_002136435.1	Pseudomonas aeruginosa	235	d__Bacteria;p__Pseudomonadota;c__Gammaproteobacteria;o__Pseudomonadales;f__Pseudomonadaceae;g__Pseudomonas;s__Pseudomonas aeruginosa	Italy: Udine	46.3 N 13.14 E	Respiratory Sample	clinical isolates	2017-05-15	2017-05-15
GCF_016681015.1	Pseudomonas aeruginosa	639	d__Bacteria;p__Pseudomonadota;c__Gammaproteobacteria;o__Pseudomonadales;f__Pseudomonadaceae;g__Pseudomonas;s__Pseudomonas aeruginosa	USA	34.04 N 111.09 W	blood	clinical isolates	2021-01-18	2021-01-18
GCF_900618255.1	Pseudomonas aeruginosa	262	d__Bacteria;p__Pseudomonadota;c__Gammaproteobacteria;o__Pseudomonadales;f__Pseudomonadaceae;g__Pseudomonas;s__Pseudomonas aeruginosa	Switzerland	47.562939 N 7.583467 E	Hospital	environmental isolates	2018-11-28	2018-11-28
GCF_023717665.1	Pseudomonas aeruginosa	233	d__Bacteria;p__Pseudomonadota;c__Gammaproteobacteria;o__Pseudomonadales;f__Pseudomonadaceae;g__Pseudomonas;s__Pseudomonas aeruginosa	China: Chengdu	none	BALs	clinical isolates	2022-06-13	2022-06-13
GCF_021891435.1	Pseudomonas aeruginosa	357	d__Bacteria;p__Pseudomonadota;c__Gammaproteobacteria;o__Pseudomonadales;f__Pseudomonadaceae;g__Pseudomonas;s__Pseudomonas aeruginosa	Czech Republic	none	clinical sample	clinical isolates	2022-02-02	2022-02-02
GCA_020180815.1	Pseudomonas aeruginosa	-	d__Bacteria;p__Pseudomonadota;c__Gammaproteobacteria;o__Pseudomonadales;f__Pseudomonadaceae;g__Pseudomonas;s__Pseudomonas aeruginosa	Kenya: Kisumu	none	none	unknown	2021-09-29	2021-09-29
GCF_003837125.1	Pseudomonas aeruginosa	111	d__Bacteria;p__Pseudomonadota;c__Gammaproteobacteria;o__Pseudomonadales;f__Pseudomonadaceae;g__Pseudomonas;s__Pseudomonas aeruginosa	Italy: Udine	none	non cystic fibrosis	clinical isolates	2018-11-26	2018-11-26
GCF_013115095.1	Pseudomonas aeruginosa	1567	d__Bacteria;p__Pseudomonadota;c__Gammaproteobacteria;o__Pseudomonadales;f__Pseudomonadaceae;g__Pseudomonas;s__Pseudomonas aeruginosa	United Kingdom: Newcastle	55.002715 N 1.592368 W	bronchoalveolar lavage	clinical isolates	2020-05-18	2020-05-18
GCF_038593975.1	Pseudomonas aeruginosa	235	d__Bacteria;p__Pseudomonadota;c__Gammaproteobacteria;o__Pseudomonadales;f__Pseudomonadaceae;g__Pseudomonas;s__Pseudomonas aeruginosa	none	none	none	unknown	2024-04-28	2024-04-28
GCF_028595785.1	Pseudomonas aeruginosa	381	d__Bacteria;p__Pseudomonadota;c__Gammaproteobacteria;o__Pseudomonadales;f__Pseudomonadaceae;g__Pseudomonas;s__Pseudomonas aeruginosa	Egypt: Mansoura	31.04 N 31.38 E	Urinary catheter	clinical isolates	2023-02-11	2023-02-11
GCF_035008065.1	Pseudomonas aeruginosa	298	d__Bacteria;p__Pseudomonadota;c__Gammaproteobacteria;o__Pseudomonadales;f__Pseudomonadaceae;g__Pseudomonas;s__Pseudomonas aeruginosa	none	none	none	unknown	2024-01-02	2024-01-02
GCF_004054045.1	Pseudomonas aeruginosa	3078	d__Bacteria;p__Pseudomonadota;c__Gammaproteobacteria;o__Pseudomonadales;f__Pseudomonadaceae;g__Pseudomonas;s__Pseudomonas aeruginosa	Brazil: Recife	none	Bone fragment	clinical isolates	2019-01-19	2019-01-19
GCF_031734035.1	Pseudomonas aeruginosa	244	d__Bacteria;p__Pseudomonadota;c__Gammaproteobacteria;o__Pseudomonadales;f__Pseudomonadaceae;g__Pseudomonas;s__Pseudomonas aeruginosa	none	none	none	unknown	2023-09-20	2023-09-20
GCF_003324295.1	Pseudomonas aeruginosa	235	d__Bacteria;p__Pseudomonadota;c__Gammaproteobacteria;o__Pseudomonadales;f__Pseudomonadaceae;g__Pseudomonas;s__Pseudomonas aeruginosa	none	none	none	unknown	2018-07-16	2018-07-16
GCF_015265655.1	Pseudomonas aeruginosa	569	d__Bacteria;p__Pseudomonadota;c__Gammaproteobacteria;o__Pseudomonadales;f__Pseudomonadaceae;g__Pseudomonas;s__Pseudomonas aeruginosa	South Africa: KwaZulu-Natal	29.410400 S 30.675290 E	blood	clinical isolates	2020-11-06	2020-11-06
GCA_004350815.1	Pseudomonas aeruginosa	-	d__Bacteria;p__Pseudomonadota;c__Gammaproteobacteria;o__Pseudomonadales;f__Pseudomonadaceae;g__Pseudomonas;s__Pseudomonas aeruginosa	none	none	none	unknown	2019-03-14	2019-03-14
GCF_003935835.1	Pseudomonas aeruginosa	571	d__Bacteria;p__Pseudomonadota;c__Gammaproteobacteria;o__Pseudomonadales;f__Pseudomonadaceae;g__Pseudomonas;s__Pseudomonas aeruginosa	Pakistan	none	bedside light switch in hospital intensive care unit	environmental isolates	2018-12-11	2018-12-11
GCF_003632635.1	Pseudomonas aeruginosa	1714	d__Bacteria;p__Pseudomonadota;c__Gammaproteobacteria;o__Pseudomonadales;f__Pseudomonadaceae;g__Pseudomonas;s__Pseudomonas aeruginosa	Estonia	58.3632291 N 26.6818143 E	ear discharge	clinical isolates	2018-10-11	2018-10-11
GCF_030068985.1	Pseudomonas aeruginosa	485	d__Bacteria;p__Pseudomonadota;c__Gammaproteobacteria;o__Pseudomonadales;f__Pseudomonadaceae;g__Pseudomonas;s__Pseudomonas aeruginosa	Netherlands: Utrecht	none	none	unknown	2023-05-24	2023-05-24
GCF_003939695.1	Pseudomonas aeruginosa	571	d__Bacteria;p__Pseudomonadota;c__Gammaproteobacteria;o__Pseudomonadales;f__Pseudomonadaceae;g__Pseudomonas;s__Pseudomonas aeruginosa	Pakistan	none	alcohol foam dispenser in hospital intensive care unit	environmental isolates	2018-12-12	2018-12-12
GCF_020567465.1	Pseudomonas aeruginosa	1171	d__Bacteria;p__Pseudomonadota;c__Gammaproteobacteria;o__Pseudomonadales;f__Pseudomonadaceae;g__Pseudomonas;s__Pseudomonas aeruginosa	China: Shanghai	31.22 N 121.46 E	urine	clinical isolates	2021-10-25	2021-10-25
GCF_039412675.1	Pseudomonas aeruginosa	233	d__Bacteria;p__Pseudomonadota;c__Gammaproteobacteria;o__Pseudomonadales;f__Pseudomonadaceae;g__Pseudomonas;s__Pseudomonas aeruginosa	none	none	none	unknown	2024-05-04	2024-05-04
GCF_031212645.1	Pseudomonas aeruginosa	697	d__Bacteria;p__Pseudomonadota;c__Gammaproteobacteria;o__Pseudomonadales;f__Pseudomonadaceae;g__Pseudomonas;s__Pseudomonas aeruginosa	China:Beijing	39.90 N 116.27 E	urine	clinical isolates	2023-09-06	2023-09-06
GCF_900146865.1	Pseudomonas aeruginosa	2584	d__Bacteria;p__Pseudomonadota;c__Gammaproteobacteria;o__Pseudomonadales;f__Pseudomonadaceae;g__Pseudomonas;s__Pseudomonas aeruginosa	none	none	none	unknown	2016-12-10	2016-12-10
GCF_013619325.1	Pseudomonas aeruginosa	146	d__Bacteria;p__Pseudomonadota;c__Gammaproteobacteria;o__Pseudomonadales;f__Pseudomonadaceae;g__Pseudomonas;s__Pseudomonas aeruginosa	United Kingdom	none	lung	clinical isolates	2020-07-24	2020-07-24
GCF_034045565.1	Pseudomonas aeruginosa	395	d__Bacteria;p__Pseudomonadota;c__Gammaproteobacteria;o__Pseudomonadales;f__Pseudomonadaceae;g__Pseudomonas;s__Pseudomonas aeruginosa	none	none	none	unknown	2023-12-04	2023-12-04
GCF_003836945.1	Pseudomonas aeruginosa	149	d__Bacteria;p__Pseudomonadota;c__Gammaproteobacteria;o__Pseudomonadales;f__Pseudomonadaceae;g__Pseudomonas;s__Pseudomonas aeruginosa	France: Paris	none	wound	clinical isolates	2018-11-26	2018-11-26
GCF_031733875.1	Pseudomonas aeruginosa	611	d__Bacteria;p__Pseudomonadota;c__Gammaproteobacteria;o__Pseudomonadales;f__Pseudomonadaceae;g__Pseudomonas;s__Pseudomonas aeruginosa	none	none	none	unknown	2023-09-20	2023-09-20
GCF_016836545.1	Pseudomonas aeruginosa	1203	d__Bacteria;p__Pseudomonadota;c__Gammaproteobacteria;o__Pseudomonadales;f__Pseudomonadaceae;g__Pseudomonas;s__Pseudomonas aeruginosa	India: Puttaparthi; CTVS ICU	14.1670 N 77.8091 E	Pericardial fluid	clinical isolates	2021-02-08	2021-02-08
GCF_003863745.1	Pseudomonas aeruginosa	3408	d__Bacteria;p__Pseudomonadota;c__Gammaproteobacteria;o__Pseudomonadales;f__Pseudomonadaceae;g__Pseudomonas;s__Pseudomonas aeruginosa	United Kingdom: Scotland; Western General; Edinburgh	55.962900 N 3.234970 W	cystic fibrosis patient	clinical isolates	2018-12-04	2018-12-04
GCF_037001815.1	Pseudomonas aeruginosa	111	d__Bacteria;p__Pseudomonadota;c__Gammaproteobacteria;o__Pseudomonadales;f__Pseudomonadaceae;g__Pseudomonas;s__Pseudomonas aeruginosa	none	none	none	unknown	2024-03-04	2024-03-04
GCF_001802735.1	Pseudomonas aeruginosa	277	d__Bacteria;p__Pseudomonadota;c__Gammaproteobacteria;o__Pseudomonadales;f__Pseudomonadaceae;g__Pseudomonas;s__Pseudomonas aeruginosa	Brazil: Sao Paulo -SP	none	bloodstream	clinical isolates	2016-10-24	2016-10-24
GCF_001874805.1	Pseudomonas aeruginosa	235	d__Bacteria;p__Pseudomonadota;c__Gammaproteobacteria;o__Pseudomonadales;f__Pseudomonadaceae;g__Pseudomonas;s__Pseudomonas aeruginosa	none	none	none	unknown	2016-11-10	2016-11-10
GCF_035818655.1	Pseudomonas aeruginosa	1971	d__Bacteria;p__Pseudomonadota;c__Gammaproteobacteria;o__Pseudomonadales;f__Pseudomonadaceae;g__Pseudomonas;s__Pseudomonas aeruginosa	none	none	none	unknown	2024-01-18	2024-01-18
GCF_039412935.1	Pseudomonas aeruginosa	1134	d__Bacteria;p__Pseudomonadota;c__Gammaproteobacteria;o__Pseudomonadales;f__Pseudomonadaceae;g__Pseudomonas;s__Pseudomonas aeruginosa	none	none	none	unknown	2024-05-04	2024-05-04
GCF_035007665.1	Pseudomonas aeruginosa	252	d__Bacteria;p__Pseudomonadota;c__Gammaproteobacteria;o__Pseudomonadales;f__Pseudomonadaceae;g__Pseudomonas;s__Pseudomonas aeruginosa	none	none	none	unknown	2024-01-02	2024-01-02
GCF_900147465.1	Pseudomonas aeruginosa	4154	d__Bacteria;p__Pseudomonadota;c__Gammaproteobacteria;o__Pseudomonadales;f__Pseudomonadaceae;g__Pseudomonas;s__Pseudomonas aeruginosa	none	none	none	unknown	2016-12-10	2016-12-10
GCF_004372775.1	Pseudomonas aeruginosa	-	d__Bacteria;p__Pseudomonadota;c__Gammaproteobacteria;o__Pseudomonadales;f__Pseudomonadaceae;g__Pseudomonas;s__Pseudomonas aeruginosa	Canada: Montreal	none	Hospital sink	environmental isolates	2019-03-25	2019-03-25
GCF_033798395.1	Pseudomonas aeruginosa	1621	d__Bacteria;p__Pseudomonadota;c__Gammaproteobacteria;o__Pseudomonadales;f__Pseudomonadaceae;g__Pseudomonas;s__Pseudomonas aeruginosa	none	none	none	unknown	2023-11-17	2023-11-17
GCF_003835295.1	Pseudomonas aeruginosa	244	d__Bacteria;p__Pseudomonadota;c__Gammaproteobacteria;o__Pseudomonadales;f__Pseudomonadaceae;g__Pseudomonas;s__Pseudomonas aeruginosa	New Zealand: Dunedin	none	cystic fibrosis patient	clinical isolates	2018-11-26	2018-11-26
GCF_900145565.1	Pseudomonas aeruginosa	709	d__Bacteria;p__Pseudomonadota;c__Gammaproteobacteria;o__Pseudomonadales;f__Pseudomonadaceae;g__Pseudomonas;s__Pseudomonas aeruginosa	none	none	none	unknown	2016-12-10	2016-12-10
GCF_016820115.1	Pseudomonas aeruginosa	360	d__Bacteria;p__Pseudomonadota;c__Gammaproteobacteria;o__Pseudomonadales;f__Pseudomonadaceae;g__Pseudomonas;s__Pseudomonas aeruginosa	China	30.28 N 120.15 E	sputum	clinical isolates	2021-02-07	2021-02-07
GCF_004375205.1	Pseudomonas aeruginosa	514	d__Bacteria;p__Pseudomonadota;c__Gammaproteobacteria;o__Pseudomonadales;f__Pseudomonadaceae;g__Pseudomonas;s__Pseudomonas aeruginosa	Canada: Montreal	none	sputum	clinical isolates	2019-03-25	2019-03-25
GCF_036665335.1	Pseudomonas aeruginosa	2362	d__Bacteria;p__Pseudomonadota;c__Gammaproteobacteria;o__Pseudomonadales;f__Pseudomonadaceae;g__Pseudomonas;s__Pseudomonas aeruginosa	none	none	none	unknown	2024-02-16	2024-02-16
GCF_037118005.1	Pseudomonas aeruginosa	111	d__Bacteria;p__Pseudomonadota;c__Gammaproteobacteria;o__Pseudomonadales;f__Pseudomonadaceae;g__Pseudomonas;s__Pseudomonas aeruginosa	none	none	none	unknown	2024-03-12	2024-03-12
GCF_008802685.1	Pseudomonas aeruginosa	308	d__Bacteria;p__Pseudomonadota;c__Gammaproteobacteria;o__Pseudomonadales;f__Pseudomonadaceae;g__Pseudomonas;s__Pseudomonas aeruginosa	USA	29.632832 N 82.351025 W	none	unknown	2019-10-01	2019-10-01
GCF_003332625.1	Pseudomonas aeruginosa	4729	d__Bacteria;p__Pseudomonadota;c__Gammaproteobacteria;o__Pseudomonadales;f__Pseudomonadaceae;g__Pseudomonas;s__Pseudomonas aeruginosa	Australia	33.91 S 151.23 E	cornea	clinical isolates	2018-07-20	2018-07-20
GCF_009887745.1	Pseudomonas aeruginosa	260	d__Bacteria;p__Pseudomonadota;c__Gammaproteobacteria;o__Pseudomonadales;f__Pseudomonadaceae;g__Pseudomonas;s__Pseudomonas aeruginosa	Ukraine	49.2266 N 28.4480 E	wound	clinical isolates	2020-01-16	2020-01-16
GCF_041519645.1	Pseudomonas aeruginosa	2106	d__Bacteria;p__Pseudomonadota;c__Gammaproteobacteria;o__Pseudomonadales;f__Pseudomonadaceae;g__Pseudomonas;s__Pseudomonas aeruginosa	none	none	none	unknown	2024-08-29	2024-08-29
GCF_039413685.1	Pseudomonas aeruginosa	155	d__Bacteria;p__Pseudomonadota;c__Gammaproteobacteria;o__Pseudomonadales;f__Pseudomonadaceae;g__Pseudomonas;s__Pseudomonas aeruginosa	none	none	none	unknown	2024-05-04	2024-05-04
GCF_003410705.2	Pseudomonas aeruginosa	446	d__Bacteria;p__Pseudomonadota;c__Gammaproteobacteria;o__Pseudomonadales;f__Pseudomonadaceae;g__Pseudomonas;s__Pseudomonas aeruginosa	USA: Chicago; Illinois	41.89 N 87.62 W	blood	clinical isolates	2020-05-29	2020-05-29
GCF_025490435.1	Pseudomonas aeruginosa PA14	253	d__Bacteria;p__Pseudomonadota;c__Gammaproteobacteria;o__Pseudomonadales;f__Pseudomonadaceae;g__Pseudomonas;s__Pseudomonas aeruginosa	none	none	clinical	clinical isolates	2022-09-29	2022-09-29
GCF_030563765.1	Pseudomonas aeruginosa	4652	d__Bacteria;p__Pseudomonadota;c__Gammaproteobacteria;o__Pseudomonadales;f__Pseudomonadaceae;g__Pseudomonas;s__Pseudomonas aeruginosa	USA: Michigan	42.278046 N 83.738220 W	sputum	clinical isolates	2023-08-01	2023-08-01
GCF_020179915.1	Pseudomonas aeruginosa	1203	d__Bacteria;p__Pseudomonadota;c__Gammaproteobacteria;o__Pseudomonadales;f__Pseudomonadaceae;g__Pseudomonas;s__Pseudomonas aeruginosa	Kenya: Nairobi	none	none	unknown	2021-09-29	2021-09-29
GCA_027627155.1	Pseudomonas aeruginosa	485	d__Bacteria;p__Pseudomonadota;c__Gammaproteobacteria;o__Pseudomonadales;f__Pseudomonadaceae;g__Pseudomonas;s__Pseudomonas aeruginosa	United Kingdom: London	51.48919532 N 0.17055858 W	sputum	clinical isolates	2023-01-10	2023-01-10
GCF_003957115.1	Pseudomonas aeruginosa PAO1	549	d__Bacteria;p__Pseudomonadota;c__Gammaproteobacteria;o__Pseudomonadales;f__Pseudomonadaceae;g__Pseudomonas;s__Pseudomonas aeruginosa	USA	none	individually-maintained laboratory-adapted strain of PAO1 acquired from A. Prince; Columbia University	environmental isolates	2018-12-19	2018-12-19
GCF_003411765.2	Pseudomonas aeruginosa	1202	d__Bacteria;p__Pseudomonadota;c__Gammaproteobacteria;o__Pseudomonadales;f__Pseudomonadaceae;g__Pseudomonas;s__Pseudomonas aeruginosa	USA: Chicago; Illinois	41.89 N 87.62 W	blood	clinical isolates	2020-05-27	2020-05-27
GCF_018341755.1	Pseudomonas aeruginosa	235	d__Bacteria;p__Pseudomonadota;c__Gammaproteobacteria;o__Pseudomonadales;f__Pseudomonadaceae;g__Pseudomonas;s__Pseudomonas aeruginosa	Spain	none	none	unknown	2021-05-11	2021-05-11
GCF_004378745.1	Pseudomonas aeruginosa	17	d__Bacteria;p__Pseudomonadota;c__Gammaproteobacteria;o__Pseudomonadales;f__Pseudomonadaceae;g__Pseudomonas;s__Pseudomonas aeruginosa	Canada: Sherbrooke	none	sputum	clinical isolates	2019-03-26	2019-03-26
GCF_027857185.1	Pseudomonas aeruginosa	108	d__Bacteria;p__Pseudomonadota;c__Gammaproteobacteria;o__Pseudomonadales;f__Pseudomonadaceae;g__Pseudomonas;s__Pseudomonas aeruginosa	Singapore	none	Coastal Water	environmental isolates	2023-01-15	2023-01-15
GCF_022807915.1	Pseudomonas aeruginosa	2100	d__Bacteria;p__Pseudomonadota;c__Gammaproteobacteria;o__Pseudomonadales;f__Pseudomonadaceae;g__Pseudomonas;s__Pseudomonas aeruginosa	USA	25.7617 N 80.1918 W	sputum	clinical isolates	2022-04-01	2022-04-01
GCF_036232385.1	Pseudomonas aeruginosa	313	d__Bacteria;p__Pseudomonadota;c__Gammaproteobacteria;o__Pseudomonadales;f__Pseudomonadaceae;g__Pseudomonas;s__Pseudomonas aeruginosa	none	none	none	unknown	2024-01-26	2024-01-26
GCF_003840895.1	Pseudomonas aeruginosa	169	d__Bacteria;p__Pseudomonadota;c__Gammaproteobacteria;o__Pseudomonadales;f__Pseudomonadaceae;g__Pseudomonas;s__Pseudomonas aeruginosa	Australia: Brisbane	none	respiratory system	clinical isolates	2018-11-26	2018-11-26
GCF_001921025.1	Pseudomonas aeruginosa	235	d__Bacteria;p__Pseudomonadota;c__Gammaproteobacteria;o__Pseudomonadales;f__Pseudomonadaceae;g__Pseudomonas;s__Pseudomonas aeruginosa	South Africa	none	none	unknown	2016-12-23	2016-12-23
GCF_001024435.1	Pseudomonas aeruginosa	274	d__Bacteria;p__Pseudomonadota;c__Gammaproteobacteria;o__Pseudomonadales;f__Pseudomonadaceae;g__Pseudomonas;s__Pseudomonas aeruginosa	Canada: Toronto	43.653650 N 79.377806 W	sputum	clinical isolates	2015-06-10	2015-06-10
GCF_900148265.1	Pseudomonas aeruginosa	1822	d__Bacteria;p__Pseudomonadota;c__Gammaproteobacteria;o__Pseudomonadales;f__Pseudomonadaceae;g__Pseudomonas;s__Pseudomonas aeruginosa	none	none	none	unknown	2016-12-10	2016-12-10
GCF_000795535.1	Pseudomonas aeruginosa	308	d__Bacteria;p__Pseudomonadota;c__Gammaproteobacteria;o__Pseudomonadales;f__Pseudomonadaceae;g__Pseudomonas;s__Pseudomonas aeruginosa	Venezuela	none	itra-abdominal tract infection	clinical isolates	2014-12-04	2014-12-04
GCF_007004305.1	Pseudomonas aeruginosa	319	d__Bacteria;p__Pseudomonadota;c__Gammaproteobacteria;o__Pseudomonadales;f__Pseudomonadaceae;g__Pseudomonas;s__Pseudomonas aeruginosa	USA: Lebanon;NH	none	Dartmouth Hitchcock Medical Center	environmental isolates	2019-07-15	2019-07-15
GCF_001450715.1	Pseudomonas aeruginosa	1125	d__Bacteria;p__Pseudomonadota;c__Gammaproteobacteria;o__Pseudomonadales;f__Pseudomonadaceae;g__Pseudomonas;s__Pseudomonas aeruginosa	USA	none	Hospital	environmental isolates	2015-11-30	2015-11-30
GCF_030444595.1	Pseudomonas aeruginosa PAO1	549	d__Bacteria;p__Pseudomonadota;c__Gammaproteobacteria;o__Pseudomonadales;f__Pseudomonadaceae;g__Pseudomonas;s__Pseudomonas aeruginosa	Japan	none	none	unknown	2023-07-13	2023-07-13
GCF_030714895.1	Pseudomonas aeruginosa	132	d__Bacteria;p__Pseudomonadota;c__Gammaproteobacteria;o__Pseudomonadales;f__Pseudomonadaceae;g__Pseudomonas;s__Pseudomonas aeruginosa	China: Hangzhou	29.86 N 121.56 E	sputum	clinical isolates	2023-08-11	2023-08-11
GCF_008195485.1	Pseudomonas aeruginosa	235	d__Bacteria;p__Pseudomonadota;c__Gammaproteobacteria;o__Pseudomonadales;f__Pseudomonadaceae;g__Pseudomonas;s__Pseudomonas aeruginosa	Sweden:Solna	59.351340 N 18.033482 E	Urine sample	clinical isolates	2019-09-02	2019-09-02
GCF_025696645.1	Pseudomonas aeruginosa	292	d__Bacteria;p__Pseudomonadota;c__Gammaproteobacteria;o__Pseudomonadales;f__Pseudomonadaceae;g__Pseudomonas;s__Pseudomonas aeruginosa	Saudi Arabia: Riyadh	none	none	unknown	2022-10-13	2022-10-13
GCF_029954855.1	Pseudomonas aeruginosa	244	d__Bacteria;p__Pseudomonadota;c__Gammaproteobacteria;o__Pseudomonadales;f__Pseudomonadaceae;g__Pseudomonas;s__Pseudomonas aeruginosa	China: Beijing	none	sputum	clinical isolates	2023-05-08	2023-05-08
GCF_003834025.1	Pseudomonas aeruginosa	244	d__Bacteria;p__Pseudomonadota;c__Gammaproteobacteria;o__Pseudomonadales;f__Pseudomonadaceae;g__Pseudomonas;s__Pseudomonas aeruginosa	United Kingdom: Nottingham	none	leg wound	clinical isolates	2018-11-26	2018-11-26
GCF_036866965.1	Pseudomonas aeruginosa	664	d__Bacteria;p__Pseudomonadota;c__Gammaproteobacteria;o__Pseudomonadales;f__Pseudomonadaceae;g__Pseudomonas;s__Pseudomonas aeruginosa	none	none	none	unknown	2024-02-25	2024-02-25
GCF_001766125.1	Pseudomonas aeruginosa	390	d__Bacteria;p__Pseudomonadota;c__Gammaproteobacteria;o__Pseudomonadales;f__Pseudomonadaceae;g__Pseudomonas;s__Pseudomonas aeruginosa	none	none	sputum	clinical isolates	2016-10-13	2016-10-13
GCF_037001225.1	Pseudomonas aeruginosa	654	d__Bacteria;p__Pseudomonadota;c__Gammaproteobacteria;o__Pseudomonadales;f__Pseudomonadaceae;g__Pseudomonas;s__Pseudomonas aeruginosa	none	none	none	unknown	2024-03-04	2024-03-04
GCF_022424675.1	Pseudomonas aeruginosa	155	d__Bacteria;p__Pseudomonadota;c__Gammaproteobacteria;o__Pseudomonadales;f__Pseudomonadaceae;g__Pseudomonas;s__Pseudomonas aeruginosa	Russia: Moscow	none	derived from the strain Pseudomonas aeruginosa ATCC 27853	environmental isolates	2022-02-28	2022-02-28
GCF_022342685.1	Pseudomonas aeruginosa	253	d__Bacteria;p__Pseudomonadota;c__Gammaproteobacteria;o__Pseudomonadales;f__Pseudomonadaceae;g__Pseudomonas;s__Pseudomonas aeruginosa	China: Beijing	39.56 N 116.20 E	sputum	clinical isolates	2022-02-17	2022-02-17
GCF_003835265.1	Pseudomonas aeruginosa	347	d__Bacteria;p__Pseudomonadota;c__Gammaproteobacteria;o__Pseudomonadales;f__Pseudomonadaceae;g__Pseudomonas;s__Pseudomonas aeruginosa	Japan	none	River	environmental isolates	2018-11-26	2018-11-26
GCF_003839215.1	Pseudomonas aeruginosa	840	d__Bacteria;p__Pseudomonadota;c__Gammaproteobacteria;o__Pseudomonadales;f__Pseudomonadaceae;g__Pseudomonas;s__Pseudomonas aeruginosa	Australia: Brisbane	none	wound	clinical isolates	2018-11-26	2018-11-26
GCF_036330425.1	Pseudomonas aeruginosa	27	d__Bacteria;p__Pseudomonadota;c__Gammaproteobacteria;o__Pseudomonadales;f__Pseudomonadaceae;g__Pseudomonas;s__Pseudomonas aeruginosa	none	none	none	unknown	2024-02-01	2024-02-01
GCF_001067105.1	Pseudomonas aeruginosa	4644	d__Bacteria;p__Pseudomonadota;c__Gammaproteobacteria;o__Pseudomonadales;f__Pseudomonadaceae;g__Pseudomonas;s__Pseudomonas aeruginosa	USA: WA	none	none	unknown	2015-07-10	2015-07-10
GCF_041355885.1	Pseudomonas aeruginosa	298	d__Bacteria;p__Pseudomonadota;c__Gammaproteobacteria;o__Pseudomonadales;f__Pseudomonadaceae;g__Pseudomonas;s__Pseudomonas aeruginosa	none	none	none	unknown	2024-08-19	2024-08-19
GCF_025799845.1	Pseudomonas aeruginosa	308	d__Bacteria;p__Pseudomonadota;c__Gammaproteobacteria;o__Pseudomonadales;f__Pseudomonadaceae;g__Pseudomonas;s__Pseudomonas aeruginosa	France: Normandy	49.20480258 N 0.35850276 W	sink trap	environmental isolates	2022-10-23	2022-10-23
GCF_003833665.1	Pseudomonas aeruginosa	1158	d__Bacteria;p__Pseudomonadota;c__Gammaproteobacteria;o__Pseudomonadales;f__Pseudomonadaceae;g__Pseudomonas;s__Pseudomonas aeruginosa	United Kingdom: Nottingham	none	foot burn	clinical isolates	2018-11-26	2018-11-26
GCF_039413455.1	Pseudomonas aeruginosa	252	d__Bacteria;p__Pseudomonadota;c__Gammaproteobacteria;o__Pseudomonadales;f__Pseudomonadaceae;g__Pseudomonas;s__Pseudomonas aeruginosa	none	none	none	unknown	2024-05-04	2024-05-04
GCF_014040885.1	Pseudomonas aeruginosa	253	d__Bacteria;p__Pseudomonadota;c__Gammaproteobacteria;o__Pseudomonadales;f__Pseudomonadaceae;g__Pseudomonas;s__Pseudomonas aeruginosa	France: Lille	50.38 N 3.03 E	trachea	clinical isolates	2020-08-01	2020-08-01
GCF_004123565.1	Pseudomonas aeruginosa	-	d__Bacteria;p__Pseudomonadota;c__Gammaproteobacteria;o__Pseudomonadales;f__Pseudomonadaceae;g__Pseudomonas;s__Pseudomonas aeruginosa	Mexico: Cuatro Cienegas	26.8482750 N 102.1417472 W	surface water	environmental isolates	2019-01-31	2019-01-31
GCF_900147635.1	Pseudomonas aeruginosa	809	d__Bacteria;p__Pseudomonadota;c__Gammaproteobacteria;o__Pseudomonadales;f__Pseudomonadaceae;g__Pseudomonas;s__Pseudomonas aeruginosa	none	none	none	unknown	2016-12-10	2016-12-10
GCF_038594175.1	Pseudomonas aeruginosa	446	d__Bacteria;p__Pseudomonadota;c__Gammaproteobacteria;o__Pseudomonadales;f__Pseudomonadaceae;g__Pseudomonas;s__Pseudomonas aeruginosa	none	none	none	unknown	2024-04-28	2024-04-28
GCF_013619225.1	Pseudomonas aeruginosa	146	d__Bacteria;p__Pseudomonadota;c__Gammaproteobacteria;o__Pseudomonadales;f__Pseudomonadaceae;g__Pseudomonas;s__Pseudomonas aeruginosa	United Kingdom	none	lung	clinical isolates	2020-07-24	2020-07-24
GCF_040066615.1	Pseudomonas aeruginosa	261	d__Bacteria;p__Pseudomonadota;c__Gammaproteobacteria;o__Pseudomonadales;f__Pseudomonadaceae;g__Pseudomonas;s__Pseudomonas aeruginosa	none	none	none	unknown	2024-06-04	2024-06-04
GCF_006704975.1	Pseudomonas aeruginosa	446	d__Bacteria;p__Pseudomonadota;c__Gammaproteobacteria;o__Pseudomonadales;f__Pseudomonadaceae;g__Pseudomonas;s__Pseudomonas aeruginosa	Spain	none	blood	clinical isolates	2019-07-07	2019-07-07
GCF_013114955.1	Pseudomonas aeruginosa	357	d__Bacteria;p__Pseudomonadota;c__Gammaproteobacteria;o__Pseudomonadales;f__Pseudomonadaceae;g__Pseudomonas;s__Pseudomonas aeruginosa	Russia: Moscow	55.76 N 37.62 E	tracheal aspirate	clinical isolates	2020-05-18	2020-05-18
GCF_037053495.1	Pseudomonas aeruginosa	4344	d__Bacteria;p__Pseudomonadota;c__Gammaproteobacteria;o__Pseudomonadales;f__Pseudomonadaceae;g__Pseudomonas;s__Pseudomonas aeruginosa	none	none	none	unknown	2024-03-06	2024-03-06
GCF_003632345.1	Pseudomonas aeruginosa	253	d__Bacteria;p__Pseudomonadota;c__Gammaproteobacteria;o__Pseudomonadales;f__Pseudomonadaceae;g__Pseudomonas;s__Pseudomonas aeruginosa	Estonia	58.3632291 N 26.6818143 E	sewage	environmental isolates	2018-10-11	2018-10-11
GCA_003836875.1	Pseudomonas aeruginosa	395	d__Bacteria;p__Pseudomonadota;c__Gammaproteobacteria;o__Pseudomonadales;f__Pseudomonadaceae;g__Pseudomonas;s__Pseudomonas aeruginosa	none	none	none	unknown	2018-11-26	2018-11-26
GCF_029955055.1	Pseudomonas aeruginosa	699	d__Bacteria;p__Pseudomonadota;c__Gammaproteobacteria;o__Pseudomonadales;f__Pseudomonadaceae;g__Pseudomonas;s__Pseudomonas aeruginosa	China: Shanghai	none	sputum	clinical isolates	2023-05-08	2023-05-08
GCF_036232245.1	Pseudomonas aeruginosa	564	d__Bacteria;p__Pseudomonadota;c__Gammaproteobacteria;o__Pseudomonadales;f__Pseudomonadaceae;g__Pseudomonas;s__Pseudomonas aeruginosa	none	none	none	unknown	2024-01-26	2024-01-26
GCF_018026835.1	Pseudomonas aeruginosa	2167	d__Bacteria;p__Pseudomonadota;c__Gammaproteobacteria;o__Pseudomonadales;f__Pseudomonadaceae;g__Pseudomonas;s__Pseudomonas aeruginosa	USA: Pittsburgh	none	none	unknown	2021-04-16	2021-04-16
GCF_040714435.1	Pseudomonas aeruginosa	3166	d__Bacteria;p__Pseudomonadota;c__Gammaproteobacteria;o__Pseudomonadales;f__Pseudomonadaceae;g__Pseudomonas;s__Pseudomonas aeruginosa	none	none	none	unknown	2024-07-15	2024-07-15
GCF_003836005.1	Pseudomonas aeruginosa	244	d__Bacteria;p__Pseudomonadota;c__Gammaproteobacteria;o__Pseudomonadales;f__Pseudomonadaceae;g__Pseudomonas;s__Pseudomonas aeruginosa	New Zealand: Dunedin	none	cystic fibrosis patient	clinical isolates	2018-11-26	2018-11-26
GCF_017599505.1	Pseudomonas aeruginosa	244	d__Bacteria;p__Pseudomonadota;c__Gammaproteobacteria;o__Pseudomonadales;f__Pseudomonadaceae;g__Pseudomonas;s__Pseudomonas aeruginosa	China	30.28 N 120.15 E	none	unknown	2021-03-28	2021-03-28
GCF_036232165.1	Pseudomonas aeruginosa	-	d__Bacteria;p__Pseudomonadota;c__Gammaproteobacteria;o__Pseudomonadales;f__Pseudomonadaceae;g__Pseudomonas;s__Pseudomonas aeruginosa	none	none	none	unknown	2024-01-26	2024-01-26
GCF_900145225.1	Pseudomonas aeruginosa	379	d__Bacteria;p__Pseudomonadota;c__Gammaproteobacteria;o__Pseudomonadales;f__Pseudomonadaceae;g__Pseudomonas;s__Pseudomonas aeruginosa	none	none	none	unknown	2016-12-10	2016-12-10
GCA_032548385.1	Pseudomonas aeruginosa	253	d__Bacteria;p__Pseudomonadota;c__Gammaproteobacteria;o__Pseudomonadales;f__Pseudomonadaceae;g__Pseudomonas;s__Pseudomonas aeruginosa	none	none	none	unknown	2023-10-11	2023-10-11
GCF_027855975.1	Pseudomonas aeruginosa	446	d__Bacteria;p__Pseudomonadota;c__Gammaproteobacteria;o__Pseudomonadales;f__Pseudomonadaceae;g__Pseudomonas;s__Pseudomonas aeruginosa	Belgium	none	none	unknown	2023-01-14	2023-01-14
GCF_037118465.1	Pseudomonas aeruginosa	111	d__Bacteria;p__Pseudomonadota;c__Gammaproteobacteria;o__Pseudomonadales;f__Pseudomonadaceae;g__Pseudomonas;s__Pseudomonas aeruginosa	none	none	none	unknown	2024-03-12	2024-03-12
GCF_000793045.1	Pseudomonas aeruginosa	309	d__Bacteria;p__Pseudomonadota;c__Gammaproteobacteria;o__Pseudomonadales;f__Pseudomonadaceae;g__Pseudomonas;s__Pseudomonas aeruginosa	France: Besancon	none	respiratory tract infection	clinical isolates	2014-12-04	2014-12-04
GCF_033796965.1	Pseudomonas aeruginosa	1325	d__Bacteria;p__Pseudomonadota;c__Gammaproteobacteria;o__Pseudomonadales;f__Pseudomonadaceae;g__Pseudomonas;s__Pseudomonas aeruginosa	none	none	none	unknown	2023-11-17	2023-11-17
GCF_021391255.1	Pseudomonas aeruginosa	277	d__Bacteria;p__Pseudomonadota;c__Gammaproteobacteria;o__Pseudomonadales;f__Pseudomonadaceae;g__Pseudomonas;s__Pseudomonas aeruginosa	Brazil: Maranhao	none	urine	clinical isolates	2022-01-08	2022-01-08
GCF_040714675.1	Pseudomonas aeruginosa	146	d__Bacteria;p__Pseudomonadota;c__Gammaproteobacteria;o__Pseudomonadales;f__Pseudomonadaceae;g__Pseudomonas;s__Pseudomonas aeruginosa	none	none	none	unknown	2024-07-15	2024-07-15
GCF_000791565.1	Pseudomonas aeruginosa	360	d__Bacteria;p__Pseudomonadota;c__Gammaproteobacteria;o__Pseudomonadales;f__Pseudomonadaceae;g__Pseudomonas;s__Pseudomonas aeruginosa	France: Rouen	none	itra-abdominal tract infection	clinical isolates	2014-12-04	2014-12-04
GCF_001060735.1	Pseudomonas aeruginosa	17	d__Bacteria;p__Pseudomonadota;c__Gammaproteobacteria;o__Pseudomonadales;f__Pseudomonadaceae;g__Pseudomonas;s__Pseudomonas aeruginosa	USA: WA	none	none	unknown	2015-07-10	2015-07-10
GCF_001374635.1	Pseudomonas aeruginosa	253	d__Bacteria;p__Pseudomonadota;c__Gammaproteobacteria;o__Pseudomonadales;f__Pseudomonadaceae;g__Pseudomonas;s__Pseudomonas aeruginosa	none	none	none	unknown	2015-04-20	2015-04-20
GCF_900147705.1	Pseudomonas aeruginosa	2649	d__Bacteria;p__Pseudomonadota;c__Gammaproteobacteria;o__Pseudomonadales;f__Pseudomonadaceae;g__Pseudomonas;s__Pseudomonas aeruginosa	none	none	none	unknown	2016-12-10	2016-12-10
GCF_022423245.1	Pseudomonas aeruginosa	155	d__Bacteria;p__Pseudomonadota;c__Gammaproteobacteria;o__Pseudomonadales;f__Pseudomonadaceae;g__Pseudomonas;s__Pseudomonas aeruginosa	Russia: Moscow	none	derived from the strain Pseudomonas aeruginosa ATCC 27853	environmental isolates	2022-02-28	2022-02-28
GCF_034046135.1	Pseudomonas aeruginosa	859	d__Bacteria;p__Pseudomonadota;c__Gammaproteobacteria;o__Pseudomonadales;f__Pseudomonadaceae;g__Pseudomonas;s__Pseudomonas aeruginosa	none	none	none	unknown	2023-12-04	2023-12-04
GCF_003837225.1	Pseudomonas aeruginosa	110	d__Bacteria;p__Pseudomonadota;c__Gammaproteobacteria;o__Pseudomonadales;f__Pseudomonadaceae;g__Pseudomonas;s__Pseudomonas aeruginosa	New Zealand: Dunedin	none	cystic fibrosis patient	clinical isolates	2018-11-26	2018-11-26
GCF_029954055.1	Pseudomonas aeruginosa	463	d__Bacteria;p__Pseudomonadota;c__Gammaproteobacteria;o__Pseudomonadales;f__Pseudomonadaceae;g__Pseudomonas;s__Pseudomonas aeruginosa	China: Zhejiang	none	sputum	clinical isolates	2023-05-08	2023-05-08
GCF_001450065.1	Pseudomonas aeruginosa	357	d__Bacteria;p__Pseudomonadota;c__Gammaproteobacteria;o__Pseudomonadales;f__Pseudomonadaceae;g__Pseudomonas;s__Pseudomonas aeruginosa	France	none	Hospital	environmental isolates	2015-11-30	2015-11-30
GCF_004370615.1	Pseudomonas aeruginosa	253	d__Bacteria;p__Pseudomonadota;c__Gammaproteobacteria;o__Pseudomonadales;f__Pseudomonadaceae;g__Pseudomonas;s__Pseudomonas aeruginosa	Canada: Rouyn-Noranda	none	throat	clinical isolates	2019-03-25	2019-03-25
GCF_027626995.1	Pseudomonas aeruginosa	155	d__Bacteria;p__Pseudomonadota;c__Gammaproteobacteria;o__Pseudomonadales;f__Pseudomonadaceae;g__Pseudomonas;s__Pseudomonas aeruginosa	United Kingdom: London	51.48919532 N 0.17055858 W	sputum	clinical isolates	2023-01-10	2023-01-10
GCF_023066825.1	Pseudomonas aeruginosa	640	d__Bacteria;p__Pseudomonadota;c__Gammaproteobacteria;o__Pseudomonadales;f__Pseudomonadaceae;g__Pseudomonas;s__Pseudomonas aeruginosa	China:Wenzhou	none	none	unknown	2022-04-20	2022-04-20
GCF_022487975.1	Pseudomonas aeruginosa	639	d__Bacteria;p__Pseudomonadota;c__Gammaproteobacteria;o__Pseudomonadales;f__Pseudomonadaceae;g__Pseudomonas;s__Pseudomonas aeruginosa	Italy	none	Tomato plant	environmental isolates	2022-03-05	2022-03-05
GCF_900145145.1	Pseudomonas aeruginosa	253	d__Bacteria;p__Pseudomonadota;c__Gammaproteobacteria;o__Pseudomonadales;f__Pseudomonadaceae;g__Pseudomonas;s__Pseudomonas aeruginosa	none	none	none	unknown	2016-12-10	2016-12-10
GCF_900146775.1	Pseudomonas aeruginosa	1743	d__Bacteria;p__Pseudomonadota;c__Gammaproteobacteria;o__Pseudomonadales;f__Pseudomonadaceae;g__Pseudomonas;s__Pseudomonas aeruginosa	none	none	none	unknown	2016-12-10	2016-12-10
GCF_002134915.1	Pseudomonas aeruginosa	308	d__Bacteria;p__Pseudomonadota;c__Gammaproteobacteria;o__Pseudomonadales;f__Pseudomonadaceae;g__Pseudomonas;s__Pseudomonas aeruginosa	Singapore	1.3521 N 103.8198 E	urine	clinical isolates	2017-05-12	2017-05-12
GCF_001036915.1	Pseudomonas aeruginosa	-	d__Bacteria;p__Pseudomonadota;c__Gammaproteobacteria;o__Pseudomonadales;f__Pseudomonadaceae;g__Pseudomonas;s__Pseudomonas aeruginosa	Canada: Toronto	43.653650 N 79.377806 W	sputum	clinical isolates	2015-06-22	2015-06-22
GCF_000481985.1	Pseudomonas aeruginosa MSH3	689	d__Bacteria;p__Pseudomonadota;c__Gammaproteobacteria;o__Pseudomonadales;f__Pseudomonadaceae;g__Pseudomonas;s__Pseudomonas aeruginosa	USA	none	Environmental (water)	environmental isolates	2013-10-24	2013-10-24
GCA_001036065.1	Pseudomonas aeruginosa	274	d__Bacteria;p__Pseudomonadota;c__Gammaproteobacteria;o__Pseudomonadales;f__Pseudomonadaceae;g__Pseudomonas;s__Pseudomonas aeruginosa	none	none	none	unknown	2015-06-22	2015-06-22
GCF_041354115.1	Pseudomonas aeruginosa	1907	d__Bacteria;p__Pseudomonadota;c__Gammaproteobacteria;o__Pseudomonadales;f__Pseudomonadaceae;g__Pseudomonas;s__Pseudomonas aeruginosa	none	none	none	unknown	2024-08-19	2024-08-19
GCF_003632295.1	Pseudomonas aeruginosa	365	d__Bacteria;p__Pseudomonadota;c__Gammaproteobacteria;o__Pseudomonadales;f__Pseudomonadaceae;g__Pseudomonas;s__Pseudomonas aeruginosa	Estonia	58.3632291 N 26.6818143 E	sewage	environmental isolates	2018-10-11	2018-10-11
GCF_001721785.1	Pseudomonas aeruginosa	1971	d__Bacteria;p__Pseudomonadota;c__Gammaproteobacteria;o__Pseudomonadales;f__Pseudomonadaceae;g__Pseudomonas;s__Pseudomonas aeruginosa	China: Nanning	22.817 N 108.36649999 E	Sputum; Late isolate from VAP patient 1	clinical isolates	2016-09-08	2016-09-08
GCF_030068845.1	Pseudomonas aeruginosa	245	d__Bacteria;p__Pseudomonadota;c__Gammaproteobacteria;o__Pseudomonadales;f__Pseudomonadaceae;g__Pseudomonas;s__Pseudomonas aeruginosa	Netherlands: Utrecht	none	none	unknown	2023-05-24	2023-05-24
GCF_022552955.1	Pseudomonas aeruginosa	2592	d__Bacteria;p__Pseudomonadota;c__Gammaproteobacteria;o__Pseudomonadales;f__Pseudomonadaceae;g__Pseudomonas;s__Pseudomonas aeruginosa	Russia: Moscow	none	none	unknown	2022-03-12	2022-03-12
GCF_036664115.1	Pseudomonas aeruginosa	549	d__Bacteria;p__Pseudomonadota;c__Gammaproteobacteria;o__Pseudomonadales;f__Pseudomonadaceae;g__Pseudomonas;s__Pseudomonas aeruginosa	none	none	none	unknown	2024-02-16	2024-02-16
GCF_008180895.1	Pseudomonas aeruginosa	233	d__Bacteria;p__Pseudomonadota;c__Gammaproteobacteria;o__Pseudomonadales;f__Pseudomonadaceae;g__Pseudomonas;s__Pseudomonas aeruginosa	Norway: Oslo	59.937343 N 10.737240 E	Tracheal secretions	clinical isolates	2019-09-01	2019-09-01
GCF_003968015.1	Pseudomonas aeruginosa	1419	d__Bacteria;p__Pseudomonadota;c__Gammaproteobacteria;o__Pseudomonadales;f__Pseudomonadaceae;g__Pseudomonas;s__Pseudomonas aeruginosa	USA	none	bone	clinical isolates	2018-12-24	2018-12-24
GCF_001064305.1	Pseudomonas aeruginosa	308	d__Bacteria;p__Pseudomonadota;c__Gammaproteobacteria;o__Pseudomonadales;f__Pseudomonadaceae;g__Pseudomonas;s__Pseudomonas aeruginosa	USA: WA	none	none	unknown	2015-07-10	2015-07-10
GCF_007004495.1	Pseudomonas aeruginosa	1215	d__Bacteria;p__Pseudomonadota;c__Gammaproteobacteria;o__Pseudomonadales;f__Pseudomonadaceae;g__Pseudomonas;s__Pseudomonas aeruginosa	USA: Durham; NC	none	Duke University Hospital	environmental isolates	2019-07-15	2019-07-15
GCF_900106175.1	Pseudomonas aeruginosa	377	d__Bacteria;p__Pseudomonadota;c__Gammaproteobacteria;o__Pseudomonadales;f__Pseudomonadaceae;g__Pseudomonas;s__Pseudomonas aeruginosa	none	none	none	unknown	2019-09-30	2019-09-30
GCF_900144125.1	Pseudomonas aeruginosa	671	d__Bacteria;p__Pseudomonadota;c__Gammaproteobacteria;o__Pseudomonadales;f__Pseudomonadaceae;g__Pseudomonas;s__Pseudomonas aeruginosa	none	none	none	unknown	2016-12-10	2016-12-10
GCF_040110965.1	Pseudomonas aeruginosa	270	d__Bacteria;p__Pseudomonadota;c__Gammaproteobacteria;o__Pseudomonadales;f__Pseudomonadaceae;g__Pseudomonas;s__Pseudomonas aeruginosa	none	none	none	unknown	2024-04-18	2024-04-18
GCF_003411975.2	Pseudomonas aeruginosa	463	d__Bacteria;p__Pseudomonadota;c__Gammaproteobacteria;o__Pseudomonadales;f__Pseudomonadaceae;g__Pseudomonas;s__Pseudomonas aeruginosa	USA: Chicago; Illinois	41.89 N 87.62 W	blood	clinical isolates	2020-05-29	2020-05-29
GCF_000792705.1	Pseudomonas aeruginosa	111	d__Bacteria;p__Pseudomonadota;c__Gammaproteobacteria;o__Pseudomonadales;f__Pseudomonadaceae;g__Pseudomonas;s__Pseudomonas aeruginosa	Spain: Bilbao	none	itra-abdominal tract infection	clinical isolates	2014-12-04	2014-12-04
GCF_001035765.1	Pseudomonas aeruginosa	274	d__Bacteria;p__Pseudomonadota;c__Gammaproteobacteria;o__Pseudomonadales;f__Pseudomonadaceae;g__Pseudomonas;s__Pseudomonas aeruginosa	Canada: Toronto	43.653650 N 79.377806 W	sputum	clinical isolates	2015-06-22	2015-06-22
GCF_003957185.1	Pseudomonas aeruginosa PAO1	549	d__Bacteria;p__Pseudomonadota;c__Gammaproteobacteria;o__Pseudomonadales;f__Pseudomonadaceae;g__Pseudomonas;s__Pseudomonas aeruginosa	USA	none	individually-maintained laboratory-adapted strain of PAO1 acquired from J. Burns; Univ. of Washington	environmental isolates	2018-12-19	2018-12-19
GCA_003991465.1	Pseudomonas aeruginosa	357	d__Bacteria;p__Pseudomonadota;c__Gammaproteobacteria;o__Pseudomonadales;f__Pseudomonadaceae;g__Pseudomonas;s__Pseudomonas aeruginosa	none	none	none	unknown	2018-12-17	2018-12-17
GCF_019740495.1	Pseudomonas aeruginosa	309	d__Bacteria;p__Pseudomonadota;c__Gammaproteobacteria;o__Pseudomonadales;f__Pseudomonadaceae;g__Pseudomonas;s__Pseudomonas aeruginosa	Mexico	23.6345 N 102.5528 W	none	unknown	2021-08-24	2021-08-24
GCF_040008295.1	Pseudomonas aeruginosa	549	d__Bacteria;p__Pseudomonadota;c__Gammaproteobacteria;o__Pseudomonadales;f__Pseudomonadaceae;g__Pseudomonas;s__Pseudomonas aeruginosa	none	none	none	unknown	2024-06-03	2024-06-03
GCF_003412125.2	Pseudomonas aeruginosa	298	d__Bacteria;p__Pseudomonadota;c__Gammaproteobacteria;o__Pseudomonadales;f__Pseudomonadaceae;g__Pseudomonas;s__Pseudomonas aeruginosa	USA: Chicago; Illinois	41.89 N 87.62 W	blood	clinical isolates	2020-05-29	2020-05-29
GCF_900144765.1	Pseudomonas aeruginosa	4141	d__Bacteria;p__Pseudomonadota;c__Gammaproteobacteria;o__Pseudomonadales;f__Pseudomonadaceae;g__Pseudomonas;s__Pseudomonas aeruginosa	none	none	none	unknown	2016-12-10	2016-12-10
GCF_001721805.1	Pseudomonas aeruginosa	1971	d__Bacteria;p__Pseudomonadota;c__Gammaproteobacteria;o__Pseudomonadales;f__Pseudomonadaceae;g__Pseudomonas;s__Pseudomonas aeruginosa	China: Nanning	22.817 N 108.36649999 E	Sputum; Early isolate from VAP patient 4	clinical isolates	2016-09-08	2016-09-08
GCF_009662315.1	Pseudomonas aeruginosa	111	d__Bacteria;p__Pseudomonadota;c__Gammaproteobacteria;o__Pseudomonadales;f__Pseudomonadaceae;g__Pseudomonas;s__Pseudomonas aeruginosa	Costa Rica	9.9325427 N 84.0795782 W	Sputum-lungs	clinical isolates	2019-11-14	2019-11-14
GCF_001374475.1	Pseudomonas aeruginosa	253	d__Bacteria;p__Pseudomonadota;c__Gammaproteobacteria;o__Pseudomonadales;f__Pseudomonadaceae;g__Pseudomonas;s__Pseudomonas aeruginosa	none	none	none	unknown	2015-04-20	2015-04-20
GCF_001756355.1	Pseudomonas aeruginosa	244	d__Bacteria;p__Pseudomonadota;c__Gammaproteobacteria;o__Pseudomonadales;f__Pseudomonadaceae;g__Pseudomonas;s__Pseudomonas aeruginosa	United Kingdom	none	none	unknown	2016-10-11	2016-10-11
GCF_013169335.1	Pseudomonas aeruginosa	111	d__Bacteria;p__Pseudomonadota;c__Gammaproteobacteria;o__Pseudomonadales;f__Pseudomonadaceae;g__Pseudomonas;s__Pseudomonas aeruginosa	Colombia: Antioquia; Bello	6.24 N 75.58 W	Secretion	clinical isolates	2020-05-26	2020-05-26
GCF_027571055.1	Pseudomonas aeruginosa	348	d__Bacteria;p__Pseudomonadota;c__Gammaproteobacteria;o__Pseudomonadales;f__Pseudomonadaceae;g__Pseudomonas;s__Pseudomonas aeruginosa	United Kingdom: London	51.48919532 N 0.17055858 W	sputum	clinical isolates	2023-01-05	2023-01-05
GCF_000789805.1	Pseudomonas aeruginosa	2625	d__Bacteria;p__Pseudomonadota;c__Gammaproteobacteria;o__Pseudomonadales;f__Pseudomonadaceae;g__Pseudomonas;s__Pseudomonas aeruginosa	France: Nantes	none	itra-abdominal tract infection	clinical isolates	2014-12-04	2014-12-04
GCF_036417995.1	Pseudomonas aeruginosa	207	d__Bacteria;p__Pseudomonadota;c__Gammaproteobacteria;o__Pseudomonadales;f__Pseudomonadaceae;g__Pseudomonas;s__Pseudomonas aeruginosa	none	none	none	unknown	2024-02-06	2024-02-06
GCF_900455555.1	Pseudomonas aeruginosa	-	d__Bacteria;p__Pseudomonadota;c__Gammaproteobacteria;o__Pseudomonadales;f__Pseudomonadaceae;g__Pseudomonas;s__Pseudomonas aeruginosa	none	none	none	unknown	2018-08-01	2018-08-01
GCF_001450145.1	Pseudomonas aeruginosa	2046	d__Bacteria;p__Pseudomonadota;c__Gammaproteobacteria;o__Pseudomonadales;f__Pseudomonadaceae;g__Pseudomonas;s__Pseudomonas aeruginosa	France	none	Hospital	environmental isolates	2015-11-30	2015-11-30
GCF_027856055.1	Pseudomonas aeruginosa	111	d__Bacteria;p__Pseudomonadota;c__Gammaproteobacteria;o__Pseudomonadales;f__Pseudomonadaceae;g__Pseudomonas;s__Pseudomonas aeruginosa	Belgium	none	none	unknown	2023-01-14	2023-01-14
GCF_003631445.1	Pseudomonas aeruginosa	496	d__Bacteria;p__Pseudomonadota;c__Gammaproteobacteria;o__Pseudomonadales;f__Pseudomonadaceae;g__Pseudomonas;s__Pseudomonas aeruginosa	Estonia	58.3632291 N 26.6818143 E	urine	clinical isolates	2018-10-11	2018-10-11
GCF_037117315.1	Pseudomonas aeruginosa	111	d__Bacteria;p__Pseudomonadota;c__Gammaproteobacteria;o__Pseudomonadales;f__Pseudomonadaceae;g__Pseudomonas;s__Pseudomonas aeruginosa	none	none	none	unknown	2024-03-12	2024-03-12
GCF_013421225.1	Pseudomonas aeruginosa	360	d__Bacteria;p__Pseudomonadota;c__Gammaproteobacteria;o__Pseudomonadales;f__Pseudomonadaceae;g__Pseudomonas;s__Pseudomonas aeruginosa	Poland: Warszawa	none	wound	clinical isolates	2020-07-16	2020-07-16
GCF_013177145.1	Pseudomonas aeruginosa	244	d__Bacteria;p__Pseudomonadota;c__Gammaproteobacteria;o__Pseudomonadales;f__Pseudomonadaceae;g__Pseudomonas;s__Pseudomonas aeruginosa	Taiwan	none	ascites fluid	clinical isolates	2020-05-26	2020-05-26
GCF_027498105.1	Pseudomonas aeruginosa	235	d__Bacteria;p__Pseudomonadota;c__Gammaproteobacteria;o__Pseudomonadales;f__Pseudomonadaceae;g__Pseudomonas;s__Pseudomonas aeruginosa	China	29.86 N 121.56 E	none	unknown	2023-01-01	2023-01-01
GCF_021061605.1	Pseudomonas aeruginosa	175	d__Bacteria;p__Pseudomonadota;c__Gammaproteobacteria;o__Pseudomonadales;f__Pseudomonadaceae;g__Pseudomonas;s__Pseudomonas aeruginosa	Spain	none	Medical	clinical isolates	2021-12-06	2021-12-06
GCF_002134985.1	Pseudomonas aeruginosa	308	d__Bacteria;p__Pseudomonadota;c__Gammaproteobacteria;o__Pseudomonadales;f__Pseudomonadaceae;g__Pseudomonas;s__Pseudomonas aeruginosa	Singapore	1.3521 N 103.8198 E	urine	clinical isolates	2017-05-12	2017-05-12
GCF_000797025.1	Pseudomonas aeruginosa	235	d__Bacteria;p__Pseudomonadota;c__Gammaproteobacteria;o__Pseudomonadales;f__Pseudomonadaceae;g__Pseudomonas;s__Pseudomonas aeruginosa	Colombia	none	respiratory tract infection	clinical isolates	2014-12-04	2014-12-04
GCF_000297275.1	Pseudomonas aeruginosa ATCC 14886	260	d__Bacteria;p__Pseudomonadota;c__Gammaproteobacteria;o__Pseudomonadales;f__Pseudomonadaceae;g__Pseudomonas;s__Pseudomonas aeruginosa	none	none	soil	environmental isolates	2012-09-17	2012-09-17
GCF_002312215.1	Pseudomonas aeruginosa	-	d__Bacteria;p__Pseudomonadota;c__Gammaproteobacteria;o__Pseudomonadales;f__Pseudomonadaceae;g__Pseudomonas;s__Pseudomonas aeruginosa	Canada: Montreal	none	Dental unit waterline	environmental isolates	2017-09-19	2017-09-19
GCF_024128095.1	Pseudomonas aeruginosa	231	d__Bacteria;p__Pseudomonadota;c__Gammaproteobacteria;o__Pseudomonadales;f__Pseudomonadaceae;g__Pseudomonas;s__Pseudomonas aeruginosa	Czech Republic: Moravia	none	none	unknown	2022-07-03	2022-07-03
GCF_000794055.1	Pseudomonas aeruginosa	235	d__Bacteria;p__Pseudomonadota;c__Gammaproteobacteria;o__Pseudomonadales;f__Pseudomonadaceae;g__Pseudomonas;s__Pseudomonas aeruginosa	Croatia: Split	none	respiratory tract infection	clinical isolates	2014-12-04	2014-12-04
GCF_003863425.1	Pseudomonas aeruginosa	-	d__Bacteria;p__Pseudomonadota;c__Gammaproteobacteria;o__Pseudomonadales;f__Pseudomonadaceae;g__Pseudomonas;s__Pseudomonas aeruginosa	United Kingdom: Scotland; Queen Elizabeth University Hospital Glasgow	55.862109 N 4.340947 W	cystic fibrosis patient	clinical isolates	2018-12-04	2018-12-04
GCF_041355935.1	Pseudomonas aeruginosa	1398	d__Bacteria;p__Pseudomonadota;c__Gammaproteobacteria;o__Pseudomonadales;f__Pseudomonadaceae;g__Pseudomonas;s__Pseudomonas aeruginosa	none	none	none	unknown	2024-08-19	2024-08-19
GCF_019281755.1	Pseudomonas aeruginosa	241	d__Bacteria;p__Pseudomonadota;c__Gammaproteobacteria;o__Pseudomonadales;f__Pseudomonadaceae;g__Pseudomonas;s__Pseudomonas aeruginosa	USA: Maine	46.13 N 67.84 W	none	unknown	2021-07-19	2021-07-19
GCF_025800015.1	Pseudomonas aeruginosa	253	d__Bacteria;p__Pseudomonadota;c__Gammaproteobacteria;o__Pseudomonadales;f__Pseudomonadaceae;g__Pseudomonas;s__Pseudomonas aeruginosa	France: Normandy	49.20480258 N 0.35850276 W	tap turn	environmental isolates	2022-10-23	2022-10-23
GCF_003411285.2	Pseudomonas aeruginosa	348	d__Bacteria;p__Pseudomonadota;c__Gammaproteobacteria;o__Pseudomonadales;f__Pseudomonadaceae;g__Pseudomonas;s__Pseudomonas aeruginosa	USA: Chicago; Illinois	41.89 N 87.62 W	blood	clinical isolates	2020-05-27	2020-05-27
GCF_003968225.1	Pseudomonas aeruginosa	235	d__Bacteria;p__Pseudomonadota;c__Gammaproteobacteria;o__Pseudomonadales;f__Pseudomonadaceae;g__Pseudomonas;s__Pseudomonas aeruginosa	USA	none	urine	clinical isolates	2018-12-24	2018-12-24
GCF_027571075.1	Pseudomonas aeruginosa	815	d__Bacteria;p__Pseudomonadota;c__Gammaproteobacteria;o__Pseudomonadales;f__Pseudomonadaceae;g__Pseudomonas;s__Pseudomonas aeruginosa	United Kingdom: London	51.48919532 N 0.17055858 W	sputum	clinical isolates	2023-01-05	2023-01-05
GCA_003950235.1	Pseudomonas aeruginosa	357	d__Bacteria;p__Pseudomonadota;c__Gammaproteobacteria;o__Pseudomonadales;f__Pseudomonadaceae;g__Pseudomonas;s__Pseudomonas aeruginosa	India	12.9165 N 79.1325 E	blood	clinical isolates	2018-12-16	2018-12-16
GCF_001181085.1	Pseudomonas aeruginosa	111	d__Bacteria;p__Pseudomonadota;c__Gammaproteobacteria;o__Pseudomonadales;f__Pseudomonadaceae;g__Pseudomonas;s__Pseudomonas aeruginosa	none	none	none	unknown	2015-07-07	2015-07-07
GCF_900144085.1	Pseudomonas aeruginosa	2238	d__Bacteria;p__Pseudomonadota;c__Gammaproteobacteria;o__Pseudomonadales;f__Pseudomonadaceae;g__Pseudomonas;s__Pseudomonas aeruginosa	none	none	none	unknown	2016-12-10	2016-12-10
GCF_003055225.1	Pseudomonas aeruginosa	190	d__Bacteria;p__Pseudomonadota;c__Gammaproteobacteria;o__Pseudomonadales;f__Pseudomonadaceae;g__Pseudomonas;s__Pseudomonas aeruginosa	Brazil: Sao Paulo	23.36 S 46.42 W	surgical secretion	clinical isolates	2018-04-17	2018-04-17
GCF_003633195.1	Pseudomonas aeruginosa	365	d__Bacteria;p__Pseudomonadota;c__Gammaproteobacteria;o__Pseudomonadales;f__Pseudomonadaceae;g__Pseudomonas;s__Pseudomonas aeruginosa	Estonia	58.3632291 N 26.6818143 E	bronchoalveolar lavage	clinical isolates	2018-10-11	2018-10-11
GCF_900146915.1	Pseudomonas aeruginosa	2584	d__Bacteria;p__Pseudomonadota;c__Gammaproteobacteria;o__Pseudomonadales;f__Pseudomonadaceae;g__Pseudomonas;s__Pseudomonas aeruginosa	none	none	none	unknown	2016-12-10	2016-12-10
GCF_003974715.1	Pseudomonas aeruginosa	1858	d__Bacteria;p__Pseudomonadota;c__Gammaproteobacteria;o__Pseudomonadales;f__Pseudomonadaceae;g__Pseudomonas;s__Pseudomonas aeruginosa	Germany: Hannover	none	Catheter	clinical isolates	2018-12-27	2018-12-27
GCF_001373955.1	Pseudomonas aeruginosa	253	d__Bacteria;p__Pseudomonadota;c__Gammaproteobacteria;o__Pseudomonadales;f__Pseudomonadaceae;g__Pseudomonas;s__Pseudomonas aeruginosa	none	none	none	unknown	2015-04-20	2015-04-20
GCF_009299775.1	Pseudomonas aeruginosa	233	d__Bacteria;p__Pseudomonadota;c__Gammaproteobacteria;o__Pseudomonadales;f__Pseudomonadaceae;g__Pseudomonas;s__Pseudomonas aeruginosa	Lebanon: Beirut	none	none	unknown	2019-10-25	2019-10-25
GCF_028595875.1	Pseudomonas aeruginosa	244	d__Bacteria;p__Pseudomonadota;c__Gammaproteobacteria;o__Pseudomonadales;f__Pseudomonadaceae;g__Pseudomonas;s__Pseudomonas aeruginosa	Egypt: Mansoura	31.04 N 31.38 E	Urinary catheter	clinical isolates	2023-02-11	2023-02-11
GCF_026126745.1	Pseudomonas aeruginosa	3274	d__Bacteria;p__Pseudomonadota;c__Gammaproteobacteria;o__Pseudomonadales;f__Pseudomonadaceae;g__Pseudomonas;s__Pseudomonas aeruginosa	USA	29.6436 N 82.3549 W	none	unknown	2022-11-10	2022-11-10
GCA_001060395.1	Pseudomonas denitrificans (nom. rej.)	155	d__Bacteria;p__Pseudomonadota;c__Gammaproteobacteria;o__Pseudomonadales;f__Pseudomonadaceae;g__Pseudomonas;s__Pseudomonas aeruginosa	USA: WA	none	none	unknown	2015-07-10	2015-07-10
GCF_004372815.1	Pseudomonas aeruginosa	-	d__Bacteria;p__Pseudomonadota;c__Gammaproteobacteria;o__Pseudomonadales;f__Pseudomonadaceae;g__Pseudomonas;s__Pseudomonas aeruginosa	Canada: Montreal	none	Hospital sink	environmental isolates	2019-03-25	2019-03-25
GCF_031734375.1	Pseudomonas aeruginosa	244	d__Bacteria;p__Pseudomonadota;c__Gammaproteobacteria;o__Pseudomonadales;f__Pseudomonadaceae;g__Pseudomonas;s__Pseudomonas aeruginosa	none	none	none	unknown	2023-09-20	2023-09-20
GCF_037163525.1	Pseudomonas aeruginosa	155	d__Bacteria;p__Pseudomonadota;c__Gammaproteobacteria;o__Pseudomonadales;f__Pseudomonadaceae;g__Pseudomonas;s__Pseudomonas aeruginosa	none	none	none	unknown	2024-03-14	2024-03-14
GCF_036863875.1	Pseudomonas aeruginosa	3045	d__Bacteria;p__Pseudomonadota;c__Gammaproteobacteria;o__Pseudomonadales;f__Pseudomonadaceae;g__Pseudomonas;s__Pseudomonas aeruginosa	none	none	none	unknown	2024-02-23	2024-02-23
GCF_001181725.1	Pseudomonas aeruginosa	111	d__Bacteria;p__Pseudomonadota;c__Gammaproteobacteria;o__Pseudomonadales;f__Pseudomonadaceae;g__Pseudomonas;s__Pseudomonas aeruginosa	none	none	none	unknown	2015-07-07	2015-07-07
GCF_017742195.1	Pseudomonas aeruginosa	390	d__Bacteria;p__Pseudomonadota;c__Gammaproteobacteria;o__Pseudomonadales;f__Pseudomonadaceae;g__Pseudomonas;s__Pseudomonas aeruginosa	Canada: Toronto	none	sputum	clinical isolates	2021-04-03	2021-04-03
GCF_000792825.1	Pseudomonas aeruginosa	1284	d__Bacteria;p__Pseudomonadota;c__Gammaproteobacteria;o__Pseudomonadales;f__Pseudomonadaceae;g__Pseudomonas;s__Pseudomonas aeruginosa	Spain: Santander	none	urinary tract infection	clinical isolates	2014-12-04	2014-12-04
GCF_900146365.1	Pseudomonas aeruginosa	17	d__Bacteria;p__Pseudomonadota;c__Gammaproteobacteria;o__Pseudomonadales;f__Pseudomonadaceae;g__Pseudomonas;s__Pseudomonas aeruginosa	none	none	none	unknown	2016-12-10	2016-12-10
GCF_027583635.1	Pseudomonas aeruginosa	244	d__Bacteria;p__Pseudomonadota;c__Gammaproteobacteria;o__Pseudomonadales;f__Pseudomonadaceae;g__Pseudomonas;s__Pseudomonas aeruginosa	China: HeNan	none	bronchoalveolar lavage fluid	clinical isolates	2023-01-06	2023-01-06
GCF_037166505.1	Pseudomonas aeruginosa	252	d__Bacteria;p__Pseudomonadota;c__Gammaproteobacteria;o__Pseudomonadales;f__Pseudomonadaceae;g__Pseudomonas;s__Pseudomonas aeruginosa	none	none	none	unknown	2024-03-14	2024-03-14
GCF_021513635.1	Pseudomonas aeruginosa	244	d__Bacteria;p__Pseudomonadota;c__Gammaproteobacteria;o__Pseudomonadales;f__Pseudomonadaceae;g__Pseudomonas;s__Pseudomonas aeruginosa	New Zealand: Dunedin	none	sputum	clinical isolates	2022-01-19	2022-01-19
GCF_002968515.1	Pseudomonas aeruginosa	1712	d__Bacteria;p__Pseudomonadota;c__Gammaproteobacteria;o__Pseudomonadales;f__Pseudomonadaceae;g__Pseudomonas;s__Pseudomonas aeruginosa	none	none	none	unknown	2018-03-05	2018-03-05
GCF_040186685.1	Pseudomonas aeruginosa	908	d__Bacteria;p__Pseudomonadota;c__Gammaproteobacteria;o__Pseudomonadales;f__Pseudomonadaceae;g__Pseudomonas;s__Pseudomonas aeruginosa	none	none	none	unknown	2024-06-14	2024-06-14
GCF_003834865.1	Pseudomonas aeruginosa	146	d__Bacteria;p__Pseudomonadota;c__Gammaproteobacteria;o__Pseudomonadales;f__Pseudomonadaceae;g__Pseudomonas;s__Pseudomonas aeruginosa	United Kingdom: Nottingham	none	sputum of adult cystic fibrosis patient	clinical isolates	2018-11-26	2018-11-26
GCF_003974805.1	Pseudomonas aeruginosa	447	d__Bacteria;p__Pseudomonadota;c__Gammaproteobacteria;o__Pseudomonadales;f__Pseudomonadaceae;g__Pseudomonas;s__Pseudomonas aeruginosa	Germany: Muelheim	none	River/sewer	environmental isolates	2018-12-27	2018-12-27
GCF_037914935.1	Pseudomonas aeruginosa	549	d__Bacteria;p__Pseudomonadota;c__Gammaproteobacteria;o__Pseudomonadales;f__Pseudomonadaceae;g__Pseudomonas;s__Pseudomonas aeruginosa	none	none	none	unknown	2024-04-05	2024-04-05
GCF_004373845.1	Pseudomonas aeruginosa	4750	d__Bacteria;p__Pseudomonadota;c__Gammaproteobacteria;o__Pseudomonadales;f__Pseudomonadaceae;g__Pseudomonas;s__Pseudomonas aeruginosa	Canada: Sherbrooke	none	sputum	clinical isolates	2019-03-25	2019-03-25
GCF_027627015.1	Pseudomonas aeruginosa	17	d__Bacteria;p__Pseudomonadota;c__Gammaproteobacteria;o__Pseudomonadales;f__Pseudomonadaceae;g__Pseudomonas;s__Pseudomonas aeruginosa	United Kingdom: London	51.48919532 N 0.17055858 W	sputum	clinical isolates	2023-01-10	2023-01-10
GCF_001449735.1	Pseudomonas aeruginosa	439	d__Bacteria;p__Pseudomonadota;c__Gammaproteobacteria;o__Pseudomonadales;f__Pseudomonadaceae;g__Pseudomonas;s__Pseudomonas aeruginosa	France	none	Hospital	environmental isolates	2015-11-30	2015-11-30
GCF_002194135.1	Pseudomonas aeruginosa	253	d__Bacteria;p__Pseudomonadota;c__Gammaproteobacteria;o__Pseudomonadales;f__Pseudomonadaceae;g__Pseudomonas;s__Pseudomonas aeruginosa	USA	none	infection control	environmental isolates	2017-06-14	2017-06-14
GCF_001065395.1	Pseudomonas aeruginosa	252	d__Bacteria;p__Pseudomonadota;c__Gammaproteobacteria;o__Pseudomonadales;f__Pseudomonadaceae;g__Pseudomonas;s__Pseudomonas aeruginosa	USA: WA	none	none	unknown	2015-07-10	2015-07-10
GCF_003835445.1	Pseudomonas aeruginosa	3895	d__Bacteria;p__Pseudomonadota;c__Gammaproteobacteria;o__Pseudomonadales;f__Pseudomonadaceae;g__Pseudomonas;s__Pseudomonas aeruginosa	Thailand: Bangkok	none	adult male urine	clinical isolates	2018-11-26	2018-11-26
GCF_003968125.1	Pseudomonas aeruginosa	381	d__Bacteria;p__Pseudomonadota;c__Gammaproteobacteria;o__Pseudomonadales;f__Pseudomonadaceae;g__Pseudomonas;s__Pseudomonas aeruginosa	USA	none	wound	clinical isolates	2018-12-24	2018-12-24
GCF_018342015.1	Pseudomonas aeruginosa	175	d__Bacteria;p__Pseudomonadota;c__Gammaproteobacteria;o__Pseudomonadales;f__Pseudomonadaceae;g__Pseudomonas;s__Pseudomonas aeruginosa	Spain	none	none	unknown	2021-05-11	2021-05-11
GCF_003837705.1	Pseudomonas aeruginosa	192	d__Bacteria;p__Pseudomonadota;c__Gammaproteobacteria;o__Pseudomonadales;f__Pseudomonadaceae;g__Pseudomonas;s__Pseudomonas aeruginosa	Canada: Vancouver	none	cystic fibrosis patient	clinical isolates	2018-11-26	2018-11-26
GCF_013912665.1	Pseudomonas aeruginosa	395	d__Bacteria;p__Pseudomonadota;c__Gammaproteobacteria;o__Pseudomonadales;f__Pseudomonadaceae;g__Pseudomonas;s__Pseudomonas aeruginosa	France: Lille	50.38 N 3.03 E	bronchial	clinical isolates	2020-07-29	2020-07-29
GCF_037166845.1	Pseudomonas aeruginosa	252	d__Bacteria;p__Pseudomonadota;c__Gammaproteobacteria;o__Pseudomonadales;f__Pseudomonadaceae;g__Pseudomonas;s__Pseudomonas aeruginosa	none	none	none	unknown	2024-03-14	2024-03-14
GCF_022553115.1	Pseudomonas aeruginosa	708	d__Bacteria;p__Pseudomonadota;c__Gammaproteobacteria;o__Pseudomonadales;f__Pseudomonadaceae;g__Pseudomonas;s__Pseudomonas aeruginosa	Russia: Moscow	none	none	unknown	2022-03-12	2022-03-12
GCF_033797595.1	Pseudomonas aeruginosa	3580	d__Bacteria;p__Pseudomonadota;c__Gammaproteobacteria;o__Pseudomonadales;f__Pseudomonadaceae;g__Pseudomonas;s__Pseudomonas aeruginosa	none	none	none	unknown	2023-11-17	2023-11-17
GCF_018736165.1	Pseudomonas aeruginosa	1506	d__Bacteria;p__Pseudomonadota;c__Gammaproteobacteria;o__Pseudomonadales;f__Pseudomonadaceae;g__Pseudomonas;s__Pseudomonas aeruginosa	USA: San Diego	32.893221 N 117.224476 W	sputum sample	clinical isolates	2021-06-07	2021-06-07
GCF_964207955.1	Pseudomonas aeruginosa	1047	d__Bacteria;p__Pseudomonadota;c__Gammaproteobacteria;o__Pseudomonadales;f__Pseudomonadaceae;g__Pseudomonas;s__Pseudomonas aeruginosa	none	none	none	unknown	2024-07-29	2024-07-29
GCF_032843585.1	Pseudomonas aeruginosa	260	d__Bacteria;p__Pseudomonadota;c__Gammaproteobacteria;o__Pseudomonadales;f__Pseudomonadaceae;g__Pseudomonas;s__Pseudomonas aeruginosa	none	none	none	unknown	2023-10-18	2023-10-18
GCF_001451255.1	Pseudomonas aeruginosa	348	d__Bacteria;p__Pseudomonadota;c__Gammaproteobacteria;o__Pseudomonadales;f__Pseudomonadaceae;g__Pseudomonas;s__Pseudomonas aeruginosa	France	none	Hospital	environmental isolates	2015-11-30	2015-11-30
GCF_033798045.1	Pseudomonas aeruginosa	313	d__Bacteria;p__Pseudomonadota;c__Gammaproteobacteria;o__Pseudomonadales;f__Pseudomonadaceae;g__Pseudomonas;s__Pseudomonas aeruginosa	none	none	none	unknown	2023-11-17	2023-11-17
GCF_035007985.1	Pseudomonas aeruginosa	298	d__Bacteria;p__Pseudomonadota;c__Gammaproteobacteria;o__Pseudomonadales;f__Pseudomonadaceae;g__Pseudomonas;s__Pseudomonas aeruginosa	none	none	none	unknown	2024-01-02	2024-01-02
GCF_900144995.1	Pseudomonas aeruginosa	253	d__Bacteria;p__Pseudomonadota;c__Gammaproteobacteria;o__Pseudomonadales;f__Pseudomonadaceae;g__Pseudomonas;s__Pseudomonas aeruginosa	none	none	none	unknown	2016-12-10	2016-12-10
GCF_029954455.1	Pseudomonas aeruginosa	1650	d__Bacteria;p__Pseudomonadota;c__Gammaproteobacteria;o__Pseudomonadales;f__Pseudomonadaceae;g__Pseudomonas;s__Pseudomonas aeruginosa	China: Shanghai	none	sputum	clinical isolates	2023-05-08	2023-05-08
GCF_003369775.1	Pseudomonas aeruginosa	4820	d__Bacteria;p__Pseudomonadota;c__Gammaproteobacteria;o__Pseudomonadales;f__Pseudomonadaceae;g__Pseudomonas;s__Pseudomonas aeruginosa	South Korea: Seoul	37.562304 N 126.940909 E	sputum	clinical isolates	2018-08-10	2018-08-10
GCF_028435585.1	Pseudomonas aeruginosa	2238	d__Bacteria;p__Pseudomonadota;c__Gammaproteobacteria;o__Pseudomonadales;f__Pseudomonadaceae;g__Pseudomonas;s__Pseudomonas aeruginosa	Spain: Santander	43.45 N 3.83 W	sputum	clinical isolates	2023-02-02	2023-02-02
GCF_030185715.1	Pseudomonas aeruginosa	111	d__Bacteria;p__Pseudomonadota;c__Gammaproteobacteria;o__Pseudomonadales;f__Pseudomonadaceae;g__Pseudomonas;s__Pseudomonas aeruginosa	Australia: Melbourne	37.85 S 144.98 E	other	unknown	2023-06-06	2023-06-06
GCF_024107345.1	Pseudomonas aeruginosa	549	d__Bacteria;p__Pseudomonadota;c__Gammaproteobacteria;o__Pseudomonadales;f__Pseudomonadaceae;g__Pseudomonas;s__Pseudomonas aeruginosa	United Kingdom: York	53.94 N 1.05 W	Independently evolved isolated clone of PA01 monocultured in Synthetic Cystic Fibrosis Media for 24 days in the absence of imipenem	environmental isolates	2022-06-30	2022-06-30
GCF_030121895.1	Pseudomonas aeruginosa	1976	d__Bacteria;p__Pseudomonadota;c__Gammaproteobacteria;o__Pseudomonadales;f__Pseudomonadaceae;g__Pseudomonas;s__Pseudomonas aeruginosa	China:HeNan	36 N 110 E	phlegm	clinical isolates	2023-05-26	2023-05-26
GCF_020640575.1	Pseudomonas aeruginosa	179	d__Bacteria;p__Pseudomonadota;c__Gammaproteobacteria;o__Pseudomonadales;f__Pseudomonadaceae;g__Pseudomonas;s__Pseudomonas aeruginosa	none	none	blood	clinical isolates	2021-10-26	2021-10-26
GCF_022807755.1	Pseudomonas aeruginosa	2100	d__Bacteria;p__Pseudomonadota;c__Gammaproteobacteria;o__Pseudomonadales;f__Pseudomonadaceae;g__Pseudomonas;s__Pseudomonas aeruginosa	USA	25.7617 N 80.1918 W	Bronchalveolar Lavage	clinical isolates	2022-04-01	2022-04-01
GCF_000290555.2	Pseudomonas aeruginosa PABL056	298	d__Bacteria;p__Pseudomonadota;c__Gammaproteobacteria;o__Pseudomonadales;f__Pseudomonadaceae;g__Pseudomonas;s__Pseudomonas aeruginosa	USA: Chicago	none	blood	clinical isolates	2012-08-16	2012-08-16
GCF_033142655.1	Pseudomonas aeruginosa	381	d__Bacteria;p__Pseudomonadota;c__Gammaproteobacteria;o__Pseudomonadales;f__Pseudomonadaceae;g__Pseudomonas;s__Pseudomonas aeruginosa	none	none	none	unknown	2023-10-30	2023-10-30
GCF_003936865.1	Pseudomonas aeruginosa	235	d__Bacteria;p__Pseudomonadota;c__Gammaproteobacteria;o__Pseudomonadales;f__Pseudomonadaceae;g__Pseudomonas;s__Pseudomonas aeruginosa	Pakistan	none	washroom sink in hospital intensive care unit	environmental isolates	2018-12-11	2018-12-11
GCF_900144715.1	Pseudomonas aeruginosa	2649	d__Bacteria;p__Pseudomonadota;c__Gammaproteobacteria;o__Pseudomonadales;f__Pseudomonadaceae;g__Pseudomonas;s__Pseudomonas aeruginosa	none	none	none	unknown	2016-12-10	2016-12-10
GCF_035557195.1	Pseudomonas aeruginosa	111	d__Bacteria;p__Pseudomonadota;c__Gammaproteobacteria;o__Pseudomonadales;f__Pseudomonadaceae;g__Pseudomonas;s__Pseudomonas aeruginosa	none	none	none	unknown	2024-04-06	2024-04-06
GCF_036541845.1	Pseudomonas aeruginosa	231	d__Bacteria;p__Pseudomonadota;c__Gammaproteobacteria;o__Pseudomonadales;f__Pseudomonadaceae;g__Pseudomonas;s__Pseudomonas aeruginosa	none	none	none	unknown	2024-02-10	2024-02-10
GCF_014109785.1	Pseudomonas aeruginosa	357	d__Bacteria;p__Pseudomonadota;c__Gammaproteobacteria;o__Pseudomonadales;f__Pseudomonadaceae;g__Pseudomonas;s__Pseudomonas aeruginosa	Russia: Moscow	55.74 N 37.62 E	tracheal aspirate	clinical isolates	2020-08-07	2020-08-07
GCF_001756495.1	Pseudomonas aeruginosa	111	d__Bacteria;p__Pseudomonadota;c__Gammaproteobacteria;o__Pseudomonadales;f__Pseudomonadaceae;g__Pseudomonas;s__Pseudomonas aeruginosa	Belgium	none	none	unknown	2016-10-11	2016-10-11
GCF_002330095.1	Pseudomonas aeruginosa	167	d__Bacteria;p__Pseudomonadota;c__Gammaproteobacteria;o__Pseudomonadales;f__Pseudomonadaceae;g__Pseudomonas;s__Pseudomonas aeruginosa	USA: St. Joseph; Minnesota	45.58 N 94.39 W	standing water	environmental isolates	2017-09-21	2017-09-21
GCF_900707065.1	Pseudomonas aeruginosa	4817	d__Bacteria;p__Pseudomonadota;c__Gammaproteobacteria;o__Pseudomonadales;f__Pseudomonadaceae;g__Pseudomonas;s__Pseudomonas aeruginosa	none	none	none	unknown	2019-03-20	2019-03-20
GCF_037001505.1	Pseudomonas aeruginosa	654	d__Bacteria;p__Pseudomonadota;c__Gammaproteobacteria;o__Pseudomonadales;f__Pseudomonadaceae;g__Pseudomonas;s__Pseudomonas aeruginosa	none	none	none	unknown	2024-03-04	2024-03-04
GCF_003412225.2	Pseudomonas aeruginosa	207	d__Bacteria;p__Pseudomonadota;c__Gammaproteobacteria;o__Pseudomonadales;f__Pseudomonadaceae;g__Pseudomonas;s__Pseudomonas aeruginosa	USA: Chicago; Illinois	41.89 N 87.62 W	blood	clinical isolates	2020-05-27	2020-05-27
GCF_000791125.1	Pseudomonas aeruginosa	235	d__Bacteria;p__Pseudomonadota;c__Gammaproteobacteria;o__Pseudomonadales;f__Pseudomonadaceae;g__Pseudomonas;s__Pseudomonas aeruginosa	Argentina: Victoria	none	respiratory tract infection	clinical isolates	2014-12-04	2014-12-04
GCF_002135685.1	Pseudomonas aeruginosa	308	d__Bacteria;p__Pseudomonadota;c__Gammaproteobacteria;o__Pseudomonadales;f__Pseudomonadaceae;g__Pseudomonas;s__Pseudomonas aeruginosa	Italy: Napoli	40.51 N 14.16 E	blood	clinical isolates	2017-05-15	2017-05-15
GCF_033392255.1	Pseudomonas aeruginosa	549	d__Bacteria;p__Pseudomonadota;c__Gammaproteobacteria;o__Pseudomonadales;f__Pseudomonadaceae;g__Pseudomonas;s__Pseudomonas aeruginosa	none	none	none	unknown	2023-11-07	2023-11-07
GCF_900148295.1	Pseudomonas aeruginosa	4141	d__Bacteria;p__Pseudomonadota;c__Gammaproteobacteria;o__Pseudomonadales;f__Pseudomonadaceae;g__Pseudomonas;s__Pseudomonas aeruginosa	none	none	none	unknown	2016-12-10	2016-12-10
GCF_000481105.1	Pseudomonas aeruginosa BL02	17	d__Bacteria;p__Pseudomonadota;c__Gammaproteobacteria;o__Pseudomonadales;f__Pseudomonadaceae;g__Pseudomonas;s__Pseudomonas aeruginosa	USA	none	Vitreous Fluid	clinical isolates	2013-10-24	2013-10-24
GCF_003936965.1	Pseudomonas aeruginosa	664	d__Bacteria;p__Pseudomonadota;c__Gammaproteobacteria;o__Pseudomonadales;f__Pseudomonadaceae;g__Pseudomonas;s__Pseudomonas aeruginosa	Pakistan	none	bedside rail in hospital intensive care unit	environmental isolates	2018-12-11	2018-12-11
GCF_009727425.1	Pseudomonas aeruginosa	244	d__Bacteria;p__Pseudomonadota;c__Gammaproteobacteria;o__Pseudomonadales;f__Pseudomonadaceae;g__Pseudomonas;s__Pseudomonas aeruginosa	Australia	none	eye	clinical isolates	2019-12-03	2019-12-03
GCF_033797285.1	Pseudomonas aeruginosa	274	d__Bacteria;p__Pseudomonadota;c__Gammaproteobacteria;o__Pseudomonadales;f__Pseudomonadaceae;g__Pseudomonas;s__Pseudomonas aeruginosa	none	none	none	unknown	2023-11-17	2023-11-17
GCF_003976745.1	Pseudomonas aeruginosa	161	d__Bacteria;p__Pseudomonadota;c__Gammaproteobacteria;o__Pseudomonadales;f__Pseudomonadaceae;g__Pseudomonas;s__Pseudomonas aeruginosa	Australia: Brisbane	none	River	environmental isolates	2018-12-27	2018-12-27
GCF_001680745.1	Pseudomonas aeruginosa	235	d__Bacteria;p__Pseudomonadota;c__Gammaproteobacteria;o__Pseudomonadales;f__Pseudomonadaceae;g__Pseudomonas;s__Pseudomonas aeruginosa	Brazil	23.5582004 S 46.67667900 W	sputum	clinical isolates	2016-07-06	2016-07-06
GCF_030068935.1	Pseudomonas aeruginosa	621	d__Bacteria;p__Pseudomonadota;c__Gammaproteobacteria;o__Pseudomonadales;f__Pseudomonadaceae;g__Pseudomonas;s__Pseudomonas aeruginosa	Netherlands: Utrecht	none	none	unknown	2023-05-24	2023-05-24
GCF_025799025.1	Pseudomonas aeruginosa	1229	d__Bacteria;p__Pseudomonadota;c__Gammaproteobacteria;o__Pseudomonadales;f__Pseudomonadaceae;g__Pseudomonas;s__Pseudomonas aeruginosa	France: Normandy	49.20480258 N 0.35850276 W	urine	clinical isolates	2022-10-23	2022-10-23
GCF_003571505.1	Pseudomonas aeruginosa	654	d__Bacteria;p__Pseudomonadota;c__Gammaproteobacteria;o__Pseudomonadales;f__Pseudomonadaceae;g__Pseudomonas;s__Pseudomonas aeruginosa	Canada	none	none	unknown	2016-01-05	2016-01-05
GCF_003974785.1	Pseudomonas aeruginosa	261	d__Bacteria;p__Pseudomonadota;c__Gammaproteobacteria;o__Pseudomonadales;f__Pseudomonadaceae;g__Pseudomonas;s__Pseudomonas aeruginosa	Germany: Munich	none	throat	clinical isolates	2018-12-27	2018-12-27
GCF_040714995.1	Pseudomonas aeruginosa	4489	d__Bacteria;p__Pseudomonadota;c__Gammaproteobacteria;o__Pseudomonadales;f__Pseudomonadaceae;g__Pseudomonas;s__Pseudomonas aeruginosa	none	none	none	unknown	2024-07-15	2024-07-15
GCF_033395015.1	Pseudomonas aeruginosa	549	d__Bacteria;p__Pseudomonadota;c__Gammaproteobacteria;o__Pseudomonadales;f__Pseudomonadaceae;g__Pseudomonas;s__Pseudomonas aeruginosa	none	none	none	unknown	2023-11-07	2023-11-07
GCF_003839475.1	Pseudomonas aeruginosa	389	d__Bacteria;p__Pseudomonadota;c__Gammaproteobacteria;o__Pseudomonadales;f__Pseudomonadaceae;g__Pseudomonas;s__Pseudomonas aeruginosa	Australia: Brisbane	none	River	environmental isolates	2018-11-26	2018-11-26
GCF_001450345.1	Pseudomonas aeruginosa	2022	d__Bacteria;p__Pseudomonadota;c__Gammaproteobacteria;o__Pseudomonadales;f__Pseudomonadaceae;g__Pseudomonas;s__Pseudomonas aeruginosa	USA	none	Hospital	environmental isolates	2015-11-30	2015-11-30
GCF_029954365.1	Pseudomonas aeruginosa	316	d__Bacteria;p__Pseudomonadota;c__Gammaproteobacteria;o__Pseudomonadales;f__Pseudomonadaceae;g__Pseudomonas;s__Pseudomonas aeruginosa	China: Shanghai	none	urine	clinical isolates	2023-05-08	2023-05-08
GCF_022807875.1	Pseudomonas aeruginosa	2100	d__Bacteria;p__Pseudomonadota;c__Gammaproteobacteria;o__Pseudomonadales;f__Pseudomonadaceae;g__Pseudomonas;s__Pseudomonas aeruginosa	USA	25.7617 N 80.1918 W	sputum	clinical isolates	2022-04-01	2022-04-01
GCF_003798105.1	Pseudomonas aeruginosa	17	d__Bacteria;p__Pseudomonadota;c__Gammaproteobacteria;o__Pseudomonadales;f__Pseudomonadaceae;g__Pseudomonas;s__Pseudomonas aeruginosa	Switzerland	46.5252 N 6.6427 E	skin	clinical isolates	2018-11-20	2018-11-20
GCF_002001275.1	Pseudomonas aeruginosa	4797	d__Bacteria;p__Pseudomonadota;c__Gammaproteobacteria;o__Pseudomonadales;f__Pseudomonadaceae;g__Pseudomonas;s__Pseudomonas aeruginosa	USA: Seattle	47.6652 N 122.2831 W	Airway secretion	clinical isolates	2017-02-16	2017-02-16
GCF_027857065.1	Pseudomonas aeruginosa	308	d__Bacteria;p__Pseudomonadota;c__Gammaproteobacteria;o__Pseudomonadales;f__Pseudomonadaceae;g__Pseudomonas;s__Pseudomonas aeruginosa	Singapore	none	Sewage	environmental isolates	2023-01-15	2023-01-15
GCF_028595795.1	Pseudomonas aeruginosa	773	d__Bacteria;p__Pseudomonadota;c__Gammaproteobacteria;o__Pseudomonadales;f__Pseudomonadaceae;g__Pseudomonas;s__Pseudomonas aeruginosa	Egypt: Mansoura	31.04 N 31.38 E	Urinary catheter	clinical isolates	2023-02-11	2023-02-11
GCF_016820275.1	Pseudomonas sp. BDPW	971	d__Bacteria;p__Pseudomonadota;c__Gammaproteobacteria;o__Pseudomonadales;f__Pseudomonadaceae;g__Pseudomonas;s__Pseudomonas aeruginosa	South Africa: Sodwana bay	none	Swimming pool water	environmental isolates	2021-02-07	2021-02-07
GCF_003975905.1	Pseudomonas aeruginosa	-	d__Bacteria;p__Pseudomonadota;c__Gammaproteobacteria;o__Pseudomonadales;f__Pseudomonadaceae;g__Pseudomonas;s__Pseudomonas aeruginosa	USA: Berkeley	none	soil	environmental isolates	2018-12-27	2018-12-27
GCF_013625705.1	Pseudomonas aeruginosa	146	d__Bacteria;p__Pseudomonadota;c__Gammaproteobacteria;o__Pseudomonadales;f__Pseudomonadaceae;g__Pseudomonas;s__Pseudomonas aeruginosa	United Kingdom	none	lung	clinical isolates	2020-07-24	2020-07-24
GCF_004351555.1	Pseudomonas aeruginosa	298	d__Bacteria;p__Pseudomonadota;c__Gammaproteobacteria;o__Pseudomonadales;f__Pseudomonadaceae;g__Pseudomonas;s__Pseudomonas aeruginosa	Italy: Trento	none	hospital	environmental isolates	2019-03-14	2019-03-14
GCF_013620525.1	Pseudomonas aeruginosa	146	d__Bacteria;p__Pseudomonadota;c__Gammaproteobacteria;o__Pseudomonadales;f__Pseudomonadaceae;g__Pseudomonas;s__Pseudomonas aeruginosa	United Kingdom	none	lung	clinical isolates	2020-07-24	2020-07-24
GCF_039649805.1	Pseudomonas aeruginosa	235	d__Bacteria;p__Pseudomonadota;c__Gammaproteobacteria;o__Pseudomonadales;f__Pseudomonadaceae;g__Pseudomonas;s__Pseudomonas aeruginosa	none	none	none	unknown	2024-05-15	2024-05-15
GCF_013115555.1	Pseudomonas aeruginosa	146	d__Bacteria;p__Pseudomonadota;c__Gammaproteobacteria;o__Pseudomonadales;f__Pseudomonadaceae;g__Pseudomonas;s__Pseudomonas aeruginosa	United Kingdom: Newcastle	55.002715 N 1.592368 W	sputum	clinical isolates	2020-05-18	2020-05-18
GCF_022342625.1	Pseudomonas aeruginosa	277	d__Bacteria;p__Pseudomonadota;c__Gammaproteobacteria;o__Pseudomonadales;f__Pseudomonadaceae;g__Pseudomonas;s__Pseudomonas aeruginosa	China: Beijing	39.56 N 116.20 E	sputum	clinical isolates	2022-02-17	2022-02-17
GCF_036232865.1	Pseudomonas aeruginosa	381	d__Bacteria;p__Pseudomonadota;c__Gammaproteobacteria;o__Pseudomonadales;f__Pseudomonadaceae;g__Pseudomonas;s__Pseudomonas aeruginosa	none	none	none	unknown	2024-01-26	2024-01-26
GCF_029873035.1	Pseudomonas aeruginosa	412	d__Bacteria;p__Pseudomonadota;c__Gammaproteobacteria;o__Pseudomonadales;f__Pseudomonadaceae;g__Pseudomonas;s__Pseudomonas aeruginosa	Spain	42.47 N 2.45 W	sputum	clinical isolates	2023-04-25	2023-04-25
GCF_003633055.1	Pseudomonas aeruginosa	2457	d__Bacteria;p__Pseudomonadota;c__Gammaproteobacteria;o__Pseudomonadales;f__Pseudomonadaceae;g__Pseudomonas;s__Pseudomonas aeruginosa	Estonia	58.3632291 N 26.6818143 E	ear secretion	clinical isolates	2018-10-11	2018-10-11
GCF_002116985.1	Pseudomonas aeruginosa	1054	d__Bacteria;p__Pseudomonadota;c__Gammaproteobacteria;o__Pseudomonadales;f__Pseudomonadaceae;g__Pseudomonas;s__Pseudomonas aeruginosa	Colombia: Arauca; Cano Limon crude oil extraction camp	6.3251 N 71.2510 W	crude oil residual water	environmental isolates	2017-05-02	2017-05-02
GCF_038405235.1	Pseudomonas aeruginosa	654	d__Bacteria;p__Pseudomonadota;c__Gammaproteobacteria;o__Pseudomonadales;f__Pseudomonadaceae;g__Pseudomonas;s__Pseudomonas aeruginosa	none	none	none	unknown	2024-04-20	2024-04-20
GCF_000792285.1	Pseudomonas aeruginosa	1420	d__Bacteria;p__Pseudomonadota;c__Gammaproteobacteria;o__Pseudomonadales;f__Pseudomonadaceae;g__Pseudomonas;s__Pseudomonas aeruginosa	Croatia: Split	none	respiratory tract infection	clinical isolates	2014-12-04	2014-12-04
GCF_034046675.1	Pseudomonas aeruginosa	308	d__Bacteria;p__Pseudomonadota;c__Gammaproteobacteria;o__Pseudomonadales;f__Pseudomonadaceae;g__Pseudomonas;s__Pseudomonas aeruginosa	none	none	none	unknown	2023-12-04	2023-12-04
GCF_025799905.1	Pseudomonas aeruginosa	671	d__Bacteria;p__Pseudomonadota;c__Gammaproteobacteria;o__Pseudomonadales;f__Pseudomonadaceae;g__Pseudomonas;s__Pseudomonas aeruginosa	France: Normandy	49.20480258 N 0.35850276 W	water	environmental isolates	2022-10-23	2022-10-23
GCF_003631575.1	Pseudomonas aeruginosa	108	d__Bacteria;p__Pseudomonadota;c__Gammaproteobacteria;o__Pseudomonadales;f__Pseudomonadaceae;g__Pseudomonas;s__Pseudomonas aeruginosa	Estonia	58.3632291 N 26.6818143 E	bronchoalveolar lavage	clinical isolates	2018-10-11	2018-10-11
GCF_040900845.1	Pseudomonas aeruginosa	235	d__Bacteria;p__Pseudomonadota;c__Gammaproteobacteria;o__Pseudomonadales;f__Pseudomonadaceae;g__Pseudomonas;s__Pseudomonas aeruginosa	none	none	none	unknown	2024-07-26	2024-07-26
GCF_021061355.1	Pseudomonas aeruginosa	865	d__Bacteria;p__Pseudomonadota;c__Gammaproteobacteria;o__Pseudomonadales;f__Pseudomonadaceae;g__Pseudomonas;s__Pseudomonas aeruginosa	Spain	none	Medical	clinical isolates	2021-12-06	2021-12-06
GCF_001452055.1	Pseudomonas aeruginosa	235	d__Bacteria;p__Pseudomonadota;c__Gammaproteobacteria;o__Pseudomonadales;f__Pseudomonadaceae;g__Pseudomonas;s__Pseudomonas aeruginosa	USA	none	Hospital	environmental isolates	2015-11-30	2015-11-30
GCF_035824895.1	Pseudomonas aeruginosa	2414	d__Bacteria;p__Pseudomonadota;c__Gammaproteobacteria;o__Pseudomonadales;f__Pseudomonadaceae;g__Pseudomonas;s__Pseudomonas aeruginosa	none	none	none	unknown	2024-01-18	2024-01-18
GCF_016836415.1	Pseudomonas aeruginosa	357	d__Bacteria;p__Pseudomonadota;c__Gammaproteobacteria;o__Pseudomonadales;f__Pseudomonadaceae;g__Pseudomonas;s__Pseudomonas aeruginosa	India: Puttaparthi; CTVS ICU	14.1670 N 77.8091 E	Hospital Tap Water	environmental isolates	2021-02-08	2021-02-08
GCF_900708695.1	Pseudomonas aeruginosa	155	d__Bacteria;p__Pseudomonadota;c__Gammaproteobacteria;o__Pseudomonadales;f__Pseudomonadaceae;g__Pseudomonas;s__Pseudomonas aeruginosa	none	none	none	unknown	2019-03-20	2019-03-20
GCF_009664165.1	Pseudomonas aeruginosa	773	d__Bacteria;p__Pseudomonadota;c__Gammaproteobacteria;o__Pseudomonadales;f__Pseudomonadaceae;g__Pseudomonas;s__Pseudomonas aeruginosa	USA:Houston	29.712470 N 95.397690 W	urine	clinical isolates	2019-11-15	2019-11-15
GCF_016925455.1	Pseudomonas aeruginosa	357	d__Bacteria;p__Pseudomonadota;c__Gammaproteobacteria;o__Pseudomonadales;f__Pseudomonadaceae;g__Pseudomonas;s__Pseudomonas aeruginosa	India: Vellore	12.9165 N 79.1325 E	blood	clinical isolates	2021-02-24	2021-02-24
GCF_003969065.1	Pseudomonas aeruginosa	164	d__Bacteria;p__Pseudomonadota;c__Gammaproteobacteria;o__Pseudomonadales;f__Pseudomonadaceae;g__Pseudomonas;s__Pseudomonas aeruginosa	USA	none	urine	clinical isolates	2018-12-24	2018-12-24
GCF_040187605.1	Pseudomonas aeruginosa	796	d__Bacteria;p__Pseudomonadota;c__Gammaproteobacteria;o__Pseudomonadales;f__Pseudomonadaceae;g__Pseudomonas;s__Pseudomonas aeruginosa	none	none	none	unknown	2024-06-14	2024-06-14
GCF_000797285.1	Pseudomonas aeruginosa	252	d__Bacteria;p__Pseudomonadota;c__Gammaproteobacteria;o__Pseudomonadales;f__Pseudomonadaceae;g__Pseudomonas;s__Pseudomonas aeruginosa	USA: Cleveland	none	cystic fibrosis isolate	clinical isolates	2014-12-04	2014-12-04
GCF_003969785.1	Pseudomonas aeruginosa	241	d__Bacteria;p__Pseudomonadota;c__Gammaproteobacteria;o__Pseudomonadales;f__Pseudomonadaceae;g__Pseudomonas;s__Pseudomonas aeruginosa	USA	none	groin	clinical isolates	2018-12-24	2018-12-24
GCF_004378725.1	Pseudomonas aeruginosa	471	d__Bacteria;p__Pseudomonadota;c__Gammaproteobacteria;o__Pseudomonadales;f__Pseudomonadaceae;g__Pseudomonas;s__Pseudomonas aeruginosa	Canada: Sherbrooke	none	sputum	clinical isolates	2019-03-26	2019-03-26
GCF_020036575.1	Pseudomonas aeruginosa	463	d__Bacteria;p__Pseudomonadota;c__Gammaproteobacteria;o__Pseudomonadales;f__Pseudomonadaceae;g__Pseudomonas;s__Pseudomonas aeruginosa	China: Zhejiang	none	Ward	environmental isolates	2021-09-19	2021-09-19
GCF_040422485.1	Pseudomonas aeruginosa	233	d__Bacteria;p__Pseudomonadota;c__Gammaproteobacteria;o__Pseudomonadales;f__Pseudomonadaceae;g__Pseudomonas;s__Pseudomonas aeruginosa	none	none	none	unknown	2024-06-28	2024-06-28
GCF_020640315.1	Pseudomonas aeruginosa	111	d__Bacteria;p__Pseudomonadota;c__Gammaproteobacteria;o__Pseudomonadales;f__Pseudomonadaceae;g__Pseudomonas;s__Pseudomonas aeruginosa	none	none	blood	clinical isolates	2021-10-26	2021-10-26
GCF_003631695.1	Pseudomonas aeruginosa	108	d__Bacteria;p__Pseudomonadota;c__Gammaproteobacteria;o__Pseudomonadales;f__Pseudomonadaceae;g__Pseudomonas;s__Pseudomonas aeruginosa	Estonia	58.3632291 N 26.6818143 E	bronchoalveolar lavage	clinical isolates	2018-10-11	2018-10-11
GCF_035007825.1	Pseudomonas aeruginosa	2627	d__Bacteria;p__Pseudomonadota;c__Gammaproteobacteria;o__Pseudomonadales;f__Pseudomonadaceae;g__Pseudomonas;s__Pseudomonas aeruginosa	none	none	none	unknown	2024-01-02	2024-01-02
GCF_900148355.1	Pseudomonas aeruginosa	2192	d__Bacteria;p__Pseudomonadota;c__Gammaproteobacteria;o__Pseudomonadales;f__Pseudomonadaceae;g__Pseudomonas;s__Pseudomonas aeruginosa	none	none	none	unknown	2016-12-10	2016-12-10
GCF_040901225.1	Pseudomonas aeruginosa	2592	d__Bacteria;p__Pseudomonadota;c__Gammaproteobacteria;o__Pseudomonadales;f__Pseudomonadaceae;g__Pseudomonas;s__Pseudomonas aeruginosa	none	none	none	unknown	2024-07-26	2024-07-26
GCA_015317745.1	Pseudomonas aeruginosa	-	d__Bacteria;p__Pseudomonadota;c__Gammaproteobacteria;o__Pseudomonadales;f__Pseudomonadaceae;g__Pseudomonas;s__Pseudomonas aeruginosa	Portugal: Lisboa	none	Urinary tract infection	clinical isolates	2020-11-09	2020-11-09
GCF_020640135.1	Pseudomonas aeruginosa	4720	d__Bacteria;p__Pseudomonadota;c__Gammaproteobacteria;o__Pseudomonadales;f__Pseudomonadaceae;g__Pseudomonas;s__Pseudomonas aeruginosa	none	none	blood	clinical isolates	2021-10-26	2021-10-26
GCF_003412165.2	Pseudomonas aeruginosa	2555	d__Bacteria;p__Pseudomonadota;c__Gammaproteobacteria;o__Pseudomonadales;f__Pseudomonadaceae;g__Pseudomonas;s__Pseudomonas aeruginosa	USA: Chicago; Illinois	41.89 N 87.62 W	blood	clinical isolates	2020-05-27	2020-05-27
GCF_019281855.1	Pseudomonas aeruginosa	207	d__Bacteria;p__Pseudomonadota;c__Gammaproteobacteria;o__Pseudomonadales;f__Pseudomonadaceae;g__Pseudomonas;s__Pseudomonas aeruginosa	USA: Maine	46.13 N 67.84 W	none	unknown	2021-07-19	2021-07-19
GCF_040186815.1	Pseudomonas aeruginosa	381	d__Bacteria;p__Pseudomonadota;c__Gammaproteobacteria;o__Pseudomonadales;f__Pseudomonadaceae;g__Pseudomonas;s__Pseudomonas aeruginosa	none	none	none	unknown	2024-06-14	2024-06-14
GCF_001560865.1	Pseudomonas aeruginosa	1419	d__Bacteria;p__Pseudomonadota;c__Gammaproteobacteria;o__Pseudomonadales;f__Pseudomonadaceae;g__Pseudomonas;s__Pseudomonas aeruginosa	USA: Fort Sam Houston	29.46 N 98.41 W	wound	clinical isolates	2016-02-11	2016-02-11
GCF_016461995.1	Pseudomonas aeruginosa	3364	d__Bacteria;p__Pseudomonadota;c__Gammaproteobacteria;o__Pseudomonadales;f__Pseudomonadaceae;g__Pseudomonas;s__Pseudomonas aeruginosa	Japan	none	hospital sewage	environmental isolates	2021-01-03	2021-01-03
GCF_037002265.1	Pseudomonas aeruginosa	308	d__Bacteria;p__Pseudomonadota;c__Gammaproteobacteria;o__Pseudomonadales;f__Pseudomonadaceae;g__Pseudomonas;s__Pseudomonas aeruginosa	none	none	none	unknown	2024-03-04	2024-03-04
GCF_900144005.1	Pseudomonas aeruginosa	1822	d__Bacteria;p__Pseudomonadota;c__Gammaproteobacteria;o__Pseudomonadales;f__Pseudomonadaceae;g__Pseudomonas;s__Pseudomonas aeruginosa	none	none	none	unknown	2016-12-10	2016-12-10
GCF_003835695.1	Pseudomonas aeruginosa	27	d__Bacteria;p__Pseudomonadota;c__Gammaproteobacteria;o__Pseudomonadales;f__Pseudomonadaceae;g__Pseudomonas;s__Pseudomonas aeruginosa	United Kingdom: Stoke on Trent	none	child cystic fibrosis patient; cough swab	clinical isolates	2018-11-26	2018-11-26
GCF_023806225.1	Pseudomonas aeruginosa	1621	d__Bacteria;p__Pseudomonadota;c__Gammaproteobacteria;o__Pseudomonadales;f__Pseudomonadaceae;g__Pseudomonas;s__Pseudomonas aeruginosa	China:Shanghai	none	sputum	clinical isolates	2022-06-19	2022-06-19
GCF_003969865.1	Pseudomonas aeruginosa	646	d__Bacteria;p__Pseudomonadota;c__Gammaproteobacteria;o__Pseudomonadales;f__Pseudomonadaceae;g__Pseudomonas;s__Pseudomonas aeruginosa	USA	none	urine	clinical isolates	2018-12-24	2018-12-24
GCA_032577275.1	Pseudomonas aeruginosa	980	d__Bacteria;p__Pseudomonadota;c__Gammaproteobacteria;o__Pseudomonadales;f__Pseudomonadaceae;g__Pseudomonas;s__Pseudomonas aeruginosa	none	none	none	unknown	2023-10-12	2023-10-12
GCF_003629685.1	Pseudomonas aeruginosa	170	d__Bacteria;p__Pseudomonadota;c__Gammaproteobacteria;o__Pseudomonadales;f__Pseudomonadaceae;g__Pseudomonas;s__Pseudomonas aeruginosa	Estonia	58.3632291 N 26.6818143 E	intraabdominal fluid	clinical isolates	2018-10-11	2018-10-11
GCF_003838585.1	Pseudomonas aeruginosa	-	d__Bacteria;p__Pseudomonadota;c__Gammaproteobacteria;o__Pseudomonadales;f__Pseudomonadaceae;g__Pseudomonas;s__Pseudomonas aeruginosa	USA: Seattle	none	sputum of cystic fibrosis patient	clinical isolates	2018-11-26	2018-11-26
GCF_003954285.1	Pseudomonas aeruginosa	654	d__Bacteria;p__Pseudomonadota;c__Gammaproteobacteria;o__Pseudomonadales;f__Pseudomonadaceae;g__Pseudomonas;s__Pseudomonas aeruginosa	none	none	none	unknown	2018-12-18	2018-12-18
GCF_003055585.1	Pseudomonas aeruginosa	498	d__Bacteria;p__Pseudomonadota;c__Gammaproteobacteria;o__Pseudomonadales;f__Pseudomonadaceae;g__Pseudomonas;s__Pseudomonas aeruginosa	Brazil: Sao Paulo	23.36 S 46.42 W	blood	clinical isolates	2018-04-17	2018-04-17
GCF_000793125.1	Pseudomonas aeruginosa	2723	d__Bacteria;p__Pseudomonadota;c__Gammaproteobacteria;o__Pseudomonadales;f__Pseudomonadaceae;g__Pseudomonas;s__Pseudomonas aeruginosa	Spain: Madrid	none	itra-abdominal tract infection	clinical isolates	2014-12-04	2014-12-04
GCF_003954745.1	Pseudomonas aeruginosa	313	d__Bacteria;p__Pseudomonadota;c__Gammaproteobacteria;o__Pseudomonadales;f__Pseudomonadaceae;g__Pseudomonas;s__Pseudomonas aeruginosa	none	none	none	unknown	2018-12-18	2018-12-18
GCF_030069085.1	Pseudomonas aeruginosa	3321	d__Bacteria;p__Pseudomonadota;c__Gammaproteobacteria;o__Pseudomonadales;f__Pseudomonadaceae;g__Pseudomonas;s__Pseudomonas aeruginosa	Netherlands: Utrecht	none	none	unknown	2023-05-24	2023-05-24
GCF_035007225.1	Pseudomonas aeruginosa	527	d__Bacteria;p__Pseudomonadota;c__Gammaproteobacteria;o__Pseudomonadales;f__Pseudomonadaceae;g__Pseudomonas;s__Pseudomonas aeruginosa	none	none	none	unknown	2024-01-02	2024-01-02
GCF_021060525.1	Pseudomonas aeruginosa	253	d__Bacteria;p__Pseudomonadota;c__Gammaproteobacteria;o__Pseudomonadales;f__Pseudomonadaceae;g__Pseudomonas;s__Pseudomonas aeruginosa	Spain	none	Medical	clinical isolates	2021-12-06	2021-12-06
GCF_009299605.1	Pseudomonas aeruginosa	233	d__Bacteria;p__Pseudomonadota;c__Gammaproteobacteria;o__Pseudomonadales;f__Pseudomonadaceae;g__Pseudomonas;s__Pseudomonas aeruginosa	Lebanon: Beirut	none	none	unknown	2019-10-25	2019-10-25
GCF_009807395.1	Pseudomonas aeruginosa	3323	d__Bacteria;p__Pseudomonadota;c__Gammaproteobacteria;o__Pseudomonadales;f__Pseudomonadaceae;g__Pseudomonas;s__Pseudomonas aeruginosa	USA: Maywood; IL	41.86 N 87.84 W	urine	clinical isolates	2019-12-29	2019-12-29
GCF_037166205.1	Pseudomonas aeruginosa	252	d__Bacteria;p__Pseudomonadota;c__Gammaproteobacteria;o__Pseudomonadales;f__Pseudomonadaceae;g__Pseudomonas;s__Pseudomonas aeruginosa	none	none	none	unknown	2024-03-14	2024-03-14
GCA_018363605.1	Pseudomonas aeruginosa	3243	d__Bacteria;p__Pseudomonadota;c__Gammaproteobacteria;o__Pseudomonadales;f__Pseudomonadaceae;g__Pseudomonas;s__Pseudomonas aeruginosa	USA: Pittsburgh; Magee-Womens Hospital of UPMC	40.4308 N 79.9598 W	infant feces	clinical isolates	2021-05-16	2021-05-16
GCF_020072145.1	Pseudomonas aeruginosa	274	d__Bacteria;p__Pseudomonadota;c__Gammaproteobacteria;o__Pseudomonadales;f__Pseudomonadaceae;g__Pseudomonas;s__Pseudomonas aeruginosa	Pakistan: Rawalpindi	31.4997 N 74.3948 E	Soft tissues	clinical isolates	2021-09-20	2021-09-20
GCF_040063895.1	Pseudomonas aeruginosa	4289	d__Bacteria;p__Pseudomonadota;c__Gammaproteobacteria;o__Pseudomonadales;f__Pseudomonadaceae;g__Pseudomonas;s__Pseudomonas aeruginosa	none	none	none	unknown	2024-06-04	2024-06-04
GCF_000790965.1	Pseudomonas aeruginosa	968	d__Bacteria;p__Pseudomonadota;c__Gammaproteobacteria;o__Pseudomonadales;f__Pseudomonadaceae;g__Pseudomonas;s__Pseudomonas aeruginosa	Germany: Heidelberg	none	itra-abdominal tract infection	clinical isolates	2014-12-04	2014-12-04
GCF_001036255.1	Pseudomonas aeruginosa	274	d__Bacteria;p__Pseudomonadota;c__Gammaproteobacteria;o__Pseudomonadales;f__Pseudomonadaceae;g__Pseudomonas;s__Pseudomonas aeruginosa	Canada: Toronto	43.653650 N 79.377806 W	sputum	clinical isolates	2015-06-22	2015-06-22
GCF_002312055.1	Pseudomonas aeruginosa	633	d__Bacteria;p__Pseudomonadota;c__Gammaproteobacteria;o__Pseudomonadales;f__Pseudomonadaceae;g__Pseudomonas;s__Pseudomonas aeruginosa	Canada: Montreal	none	sputum	clinical isolates	2017-09-19	2017-09-19
GCF_038069335.1	Pseudomonas aeruginosa	-	d__Bacteria;p__Pseudomonadota;c__Gammaproteobacteria;o__Pseudomonadales;f__Pseudomonadaceae;g__Pseudomonas;s__Pseudomonas aeruginosa	none	none	none	unknown	2024-05-24	2024-05-24
GCF_040984165.1	Pseudomonas aeruginosa	381	d__Bacteria;p__Pseudomonadota;c__Gammaproteobacteria;o__Pseudomonadales;f__Pseudomonadaceae;g__Pseudomonas;s__Pseudomonas aeruginosa	none	none	none	unknown	2024-07-31	2024-07-31
GCF_000813565.1	Pseudomonas aeruginosa	1432	d__Bacteria;p__Pseudomonadota;c__Gammaproteobacteria;o__Pseudomonadales;f__Pseudomonadaceae;g__Pseudomonas;s__Pseudomonas aeruginosa	Malaysia	none	lake water	environmental isolates	2015-01-02	2015-01-02
GCF_001180405.1	Pseudomonas aeruginosa	111	d__Bacteria;p__Pseudomonadota;c__Gammaproteobacteria;o__Pseudomonadales;f__Pseudomonadaceae;g__Pseudomonas;s__Pseudomonas aeruginosa	none	none	none	unknown	2015-07-07	2015-07-07
GCF_900146945.1	Pseudomonas aeruginosa	2584	d__Bacteria;p__Pseudomonadota;c__Gammaproteobacteria;o__Pseudomonadales;f__Pseudomonadaceae;g__Pseudomonas;s__Pseudomonas aeruginosa	none	none	none	unknown	2016-12-10	2016-12-10
GCF_003836385.1	Pseudomonas aeruginosa	252	d__Bacteria;p__Pseudomonadota;c__Gammaproteobacteria;o__Pseudomonadales;f__Pseudomonadaceae;g__Pseudomonas;s__Pseudomonas aeruginosa	Portugal: Lisbon	none	blood	clinical isolates	2018-11-26	2018-11-26
GCF_021013155.1	Pseudomonas aeruginosa	111	d__Bacteria;p__Pseudomonadota;c__Gammaproteobacteria;o__Pseudomonadales;f__Pseudomonadaceae;g__Pseudomonas;s__Pseudomonas aeruginosa	Italy: Ancona	43.60 N 13.45 E	bronchoalveolar lavage (BAL)	clinical isolates	2021-11-29	2021-11-29
GCF_014673245.1	Pseudomonas aeruginosa	4736	d__Bacteria;p__Pseudomonadota;c__Gammaproteobacteria;o__Pseudomonadales;f__Pseudomonadaceae;g__Pseudomonas;s__Pseudomonas aeruginosa	Australia	none	cornea	clinical isolates	2020-09-21	2020-09-21
GCF_032231025.1	Pseudomonas aeruginosa	235	d__Bacteria;p__Pseudomonadota;c__Gammaproteobacteria;o__Pseudomonadales;f__Pseudomonadaceae;g__Pseudomonas;s__Pseudomonas aeruginosa	none	none	none	unknown	2023-09-30	2023-09-30
GCF_900497025.1	Pseudomonas aeruginosa	111	d__Bacteria;p__Pseudomonadota;c__Gammaproteobacteria;o__Pseudomonadales;f__Pseudomonadaceae;g__Pseudomonas;s__Pseudomonas aeruginosa	none	none	none	unknown	2019-01-29	2019-01-29
GCF_000793945.1	Pseudomonas aeruginosa	348	d__Bacteria;p__Pseudomonadota;c__Gammaproteobacteria;o__Pseudomonadales;f__Pseudomonadaceae;g__Pseudomonas;s__Pseudomonas aeruginosa	France: Rouen	none	urinary tract infection	clinical isolates	2014-12-04	2014-12-04
GCF_024587975.1	Pseudomonas aeruginosa	389	d__Bacteria;p__Pseudomonadota;c__Gammaproteobacteria;o__Pseudomonadales;f__Pseudomonadaceae;g__Pseudomonas;s__Pseudomonas aeruginosa	USA: Atlanta; GA	33.748783 N 84.388168 W	none	unknown	2022-08-08	2022-08-08
GCF_003834605.1	Pseudomonas aeruginosa	27	d__Bacteria;p__Pseudomonadota;c__Gammaproteobacteria;o__Pseudomonadales;f__Pseudomonadaceae;g__Pseudomonas;s__Pseudomonas aeruginosa	United Kingdom: Liverpool	none	Intestinal Cancer	clinical isolates	2018-11-26	2018-11-26
GCF_002136355.1	Pseudomonas aeruginosa	308	d__Bacteria;p__Pseudomonadota;c__Gammaproteobacteria;o__Pseudomonadales;f__Pseudomonadaceae;g__Pseudomonas;s__Pseudomonas aeruginosa	Italy: Napoli	40.51 N 14.16 E	blood	clinical isolates	2017-05-15	2017-05-15
GCF_003833785.1	Pseudomonas aeruginosa	309	d__Bacteria;p__Pseudomonadota;c__Gammaproteobacteria;o__Pseudomonadales;f__Pseudomonadaceae;g__Pseudomonas;s__Pseudomonas aeruginosa	United Kingdom: Nottingham	none	leg ulcer	clinical isolates	2018-11-26	2018-11-26
GCF_900106195.1	Pseudomonas aeruginosa	253	d__Bacteria;p__Pseudomonadota;c__Gammaproteobacteria;o__Pseudomonadales;f__Pseudomonadaceae;g__Pseudomonas;s__Pseudomonas aeruginosa	none	none	none	unknown	2019-09-30	2019-09-30
GCF_031734175.1	Pseudomonas aeruginosa	244	d__Bacteria;p__Pseudomonadota;c__Gammaproteobacteria;o__Pseudomonadales;f__Pseudomonadaceae;g__Pseudomonas;s__Pseudomonas aeruginosa	none	none	none	unknown	2023-09-20	2023-09-20
GCF_037002105.1	Pseudomonas aeruginosa	308	d__Bacteria;p__Pseudomonadota;c__Gammaproteobacteria;o__Pseudomonadales;f__Pseudomonadaceae;g__Pseudomonas;s__Pseudomonas aeruginosa	none	none	none	unknown	2024-03-04	2024-03-04
GCF_954789495.1	Pseudomonas aeruginosa	253	d__Bacteria;p__Pseudomonadota;c__Gammaproteobacteria;o__Pseudomonadales;f__Pseudomonadaceae;g__Pseudomonas;s__Pseudomonas aeruginosa	none	none	none	unknown	2023-07-27	2023-07-27
GCF_023887665.1	Pseudomonas aeruginosa	463	d__Bacteria;p__Pseudomonadota;c__Gammaproteobacteria;o__Pseudomonadales;f__Pseudomonadaceae;g__Pseudomonas;s__Pseudomonas aeruginosa	China	29.11 N 118.21 E	blood	clinical isolates	2022-06-23	2022-06-23
GCF_027856135.1	Pseudomonas aeruginosa	381	d__Bacteria;p__Pseudomonadota;c__Gammaproteobacteria;o__Pseudomonadales;f__Pseudomonadaceae;g__Pseudomonas;s__Pseudomonas aeruginosa	Belgium	none	none	unknown	2023-01-14	2023-01-14
GCF_018139845.1	Pseudomonas aeruginosa	235	d__Bacteria;p__Pseudomonadota;c__Gammaproteobacteria;o__Pseudomonadales;f__Pseudomonadaceae;g__Pseudomonas;s__Pseudomonas aeruginosa	Spain	none	none	unknown	2021-04-25	2021-04-25
GCF_900144435.1	Pseudomonas aeruginosa	381	d__Bacteria;p__Pseudomonadota;c__Gammaproteobacteria;o__Pseudomonadales;f__Pseudomonadaceae;g__Pseudomonas;s__Pseudomonas aeruginosa	none	none	none	unknown	2016-12-10	2016-12-10
GCF_021061555.1	Pseudomonas aeruginosa	111	d__Bacteria;p__Pseudomonadota;c__Gammaproteobacteria;o__Pseudomonadales;f__Pseudomonadaceae;g__Pseudomonas;s__Pseudomonas aeruginosa	Spain	none	Medical	clinical isolates	2021-12-06	2021-12-06
GCF_001035385.1	Pseudomonas aeruginosa	274	d__Bacteria;p__Pseudomonadota;c__Gammaproteobacteria;o__Pseudomonadales;f__Pseudomonadaceae;g__Pseudomonas;s__Pseudomonas aeruginosa	Canada: Toronto	43.653650 N 79.377806 W	sputum	clinical isolates	2015-06-22	2015-06-22
GCF_009830215.1	Pseudomonas aeruginosa	2744	d__Bacteria;p__Pseudomonadota;c__Gammaproteobacteria;o__Pseudomonadales;f__Pseudomonadaceae;g__Pseudomonas;s__Pseudomonas aeruginosa	Brazil: Rio de Janeiro	22.54 S 43.12 W	sputum	clinical isolates	2020-01-04	2020-01-04
GCF_004347005.1	Pseudomonas aeruginosa	1027	d__Bacteria;p__Pseudomonadota;c__Gammaproteobacteria;o__Pseudomonadales;f__Pseudomonadaceae;g__Pseudomonas;s__Pseudomonas aeruginosa	France	47.21 N 1.55 W	BAL	clinical isolates	2019-03-12	2019-03-12
GCF_003955325.1	Pseudomonas aeruginosa	395	d__Bacteria;p__Pseudomonadota;c__Gammaproteobacteria;o__Pseudomonadales;f__Pseudomonadaceae;g__Pseudomonas;s__Pseudomonas aeruginosa	none	none	none	unknown	2018-12-18	2018-12-18
GCF_036879915.1	Pseudomonas aeruginosa	-	d__Bacteria;p__Pseudomonadota;c__Gammaproteobacteria;o__Pseudomonadales;f__Pseudomonadaceae;g__Pseudomonas;s__Pseudomonas aeruginosa	none	none	none	unknown	2024-02-26	2024-02-26
GCF_900106235.1	Pseudomonas aeruginosa	253	d__Bacteria;p__Pseudomonadota;c__Gammaproteobacteria;o__Pseudomonadales;f__Pseudomonadaceae;g__Pseudomonas;s__Pseudomonas aeruginosa	none	none	none	unknown	2019-09-30	2019-09-30
GCF_000794995.1	Pseudomonas aeruginosa	385	d__Bacteria;p__Pseudomonadota;c__Gammaproteobacteria;o__Pseudomonadales;f__Pseudomonadaceae;g__Pseudomonas;s__Pseudomonas aeruginosa	India: Mumbai	none	respiratory tract infection	clinical isolates	2014-12-04	2014-12-04
GCF_004370455.1	Pseudomonas aeruginosa	845	d__Bacteria;p__Pseudomonadota;c__Gammaproteobacteria;o__Pseudomonadales;f__Pseudomonadaceae;g__Pseudomonas;s__Pseudomonas aeruginosa	Canada: Rouyn-Noranda	none	sputum	clinical isolates	2019-03-25	2019-03-25
GCF_041353775.1	Pseudomonas aeruginosa	175	d__Bacteria;p__Pseudomonadota;c__Gammaproteobacteria;o__Pseudomonadales;f__Pseudomonadaceae;g__Pseudomonas;s__Pseudomonas aeruginosa	none	none	none	unknown	2024-08-19	2024-08-19
GCF_003410925.2	Pseudomonas aeruginosa	111	d__Bacteria;p__Pseudomonadota;c__Gammaproteobacteria;o__Pseudomonadales;f__Pseudomonadaceae;g__Pseudomonas;s__Pseudomonas aeruginosa	USA: Chicago; Illinois	41.89 N 87.62 W	blood	clinical isolates	2020-05-27	2020-05-27
GCF_900145845.1	Pseudomonas aeruginosa	179	d__Bacteria;p__Pseudomonadota;c__Gammaproteobacteria;o__Pseudomonadales;f__Pseudomonadaceae;g__Pseudomonas;s__Pseudomonas aeruginosa	none	none	none	unknown	2016-12-10	2016-12-10
GCF_023699865.1	Pseudomonas aeruginosa	532	d__Bacteria;p__Pseudomonadota;c__Gammaproteobacteria;o__Pseudomonadales;f__Pseudomonadaceae;g__Pseudomonas;s__Pseudomonas aeruginosa	USA: Chicago	none	BAL	clinical isolates	2022-06-08	2022-06-08
GCF_036665495.1	Pseudomonas aeruginosa	796	d__Bacteria;p__Pseudomonadota;c__Gammaproteobacteria;o__Pseudomonadales;f__Pseudomonadaceae;g__Pseudomonas;s__Pseudomonas aeruginosa	none	none	none	unknown	2024-02-16	2024-02-16
GCF_000568115.1	Pseudomonas aeruginosa RB-48	549	d__Bacteria;p__Pseudomonadota;c__Gammaproteobacteria;o__Pseudomonadales;f__Pseudomonadaceae;g__Pseudomonas;s__Pseudomonas aeruginosa	Malaysia	3.003361 N 101.659194 E	soil	environmental isolates	2014-02-10	2014-02-10
GCF_032469615.1	Pseudomonas aeruginosa	266	d__Bacteria;p__Pseudomonadota;c__Gammaproteobacteria;o__Pseudomonadales;f__Pseudomonadaceae;g__Pseudomonas;s__Pseudomonas aeruginosa	none	none	none	unknown	2023-10-10	2023-10-10
GCF_023101285.1	Pseudomonas aeruginosa	262	d__Bacteria;p__Pseudomonadota;c__Gammaproteobacteria;o__Pseudomonadales;f__Pseudomonadaceae;g__Pseudomonas;s__Pseudomonas aeruginosa	China:Zhejiang province;Hangzhou	30.15 N 120.1 E	rectal swab	clinical isolates	2022-04-25	2022-04-25
GCF_003974335.1	Pseudomonas aeruginosa	399	d__Bacteria;p__Pseudomonadota;c__Gammaproteobacteria;o__Pseudomonadales;f__Pseudomonadaceae;g__Pseudomonas;s__Pseudomonas aeruginosa	USA: Lebananon; NH	none	sputum	clinical isolates	2018-12-27	2018-12-27
GCF_030069065.1	Pseudomonas aeruginosa	1121	d__Bacteria;p__Pseudomonadota;c__Gammaproteobacteria;o__Pseudomonadales;f__Pseudomonadaceae;g__Pseudomonas;s__Pseudomonas aeruginosa	Netherlands: Utrecht	none	none	unknown	2023-05-24	2023-05-24
GCF_034046415.1	Pseudomonas aeruginosa	968	d__Bacteria;p__Pseudomonadota;c__Gammaproteobacteria;o__Pseudomonadales;f__Pseudomonadaceae;g__Pseudomonas;s__Pseudomonas aeruginosa	none	none	none	unknown	2023-12-04	2023-12-04
GCF_001554655.1	Pseudomonas aeruginosa	443	d__Bacteria;p__Pseudomonadota;c__Gammaproteobacteria;o__Pseudomonadales;f__Pseudomonadaceae;g__Pseudomonas;s__Pseudomonas aeruginosa	USA	none	sputum	clinical isolates	2016-02-09	2016-02-09
GCF_900146735.1	Pseudomonas aeruginosa	253	d__Bacteria;p__Pseudomonadota;c__Gammaproteobacteria;o__Pseudomonadales;f__Pseudomonadaceae;g__Pseudomonas;s__Pseudomonas aeruginosa	none	none	none	unknown	2016-12-10	2016-12-10
GCF_003967475.1	Pseudomonas aeruginosa	233	d__Bacteria;p__Pseudomonadota;c__Gammaproteobacteria;o__Pseudomonadales;f__Pseudomonadaceae;g__Pseudomonas;s__Pseudomonas aeruginosa	Japan	none	none	unknown	2018-12-12	2018-12-12
GCF_003836635.1	Pseudomonas aeruginosa	244	d__Bacteria;p__Pseudomonadota;c__Gammaproteobacteria;o__Pseudomonadales;f__Pseudomonadaceae;g__Pseudomonas;s__Pseudomonas aeruginosa	USA: California	none	none	unknown	2018-11-26	2018-11-26
GCF_020640675.1	Pseudomonas aeruginosa	1236	d__Bacteria;p__Pseudomonadota;c__Gammaproteobacteria;o__Pseudomonadales;f__Pseudomonadaceae;g__Pseudomonas;s__Pseudomonas aeruginosa	none	none	blood	clinical isolates	2021-10-26	2021-10-26
GCF_036530355.1	Pseudomonas aeruginosa	316	d__Bacteria;p__Pseudomonadota;c__Gammaproteobacteria;o__Pseudomonadales;f__Pseudomonadaceae;g__Pseudomonas;s__Pseudomonas aeruginosa	none	none	none	unknown	2024-02-09	2024-02-09
GCF_020180495.1	Pseudomonas aeruginosa	2148	d__Bacteria;p__Pseudomonadota;c__Gammaproteobacteria;o__Pseudomonadales;f__Pseudomonadaceae;g__Pseudomonas;s__Pseudomonas aeruginosa	Kenya: Kisumu	none	none	unknown	2021-09-29	2021-09-29
GCF_034046595.1	Pseudomonas aeruginosa	310	d__Bacteria;p__Pseudomonadota;c__Gammaproteobacteria;o__Pseudomonadales;f__Pseudomonadaceae;g__Pseudomonas;s__Pseudomonas aeruginosa	none	none	none	unknown	2023-12-04	2023-12-04
GCF_001023955.1	Pseudomonas aeruginosa	274	d__Bacteria;p__Pseudomonadota;c__Gammaproteobacteria;o__Pseudomonadales;f__Pseudomonadaceae;g__Pseudomonas;s__Pseudomonas aeruginosa	Canada: Toronto	43.653650 N 79.377806 W	sputum	clinical isolates	2015-06-10	2015-06-10
GCF_003973995.1	Pseudomonas aeruginosa	3697	d__Bacteria;p__Pseudomonadota;c__Gammaproteobacteria;o__Pseudomonadales;f__Pseudomonadaceae;g__Pseudomonas;s__Pseudomonas aeruginosa	Germany: Hannover	none	throat	clinical isolates	2018-12-27	2018-12-27
GCF_031854325.1	Pseudomonas aeruginosa	2167	d__Bacteria;p__Pseudomonadota;c__Gammaproteobacteria;o__Pseudomonadales;f__Pseudomonadaceae;g__Pseudomonas;s__Pseudomonas aeruginosa	none	none	none	unknown	2023-09-24	2023-09-24
GCF_027855795.1	Pseudomonas aeruginosa	308	d__Bacteria;p__Pseudomonadota;c__Gammaproteobacteria;o__Pseudomonadales;f__Pseudomonadaceae;g__Pseudomonas;s__Pseudomonas aeruginosa	Switzerland	none	none	unknown	2023-01-14	2023-01-14
GCF_029839985.1	Pseudomonas aeruginosa	641	d__Bacteria;p__Pseudomonadota;c__Gammaproteobacteria;o__Pseudomonadales;f__Pseudomonadaceae;g__Pseudomonas;s__Pseudomonas aeruginosa	Pakistan	none	surface swab	environmental isolates	2023-04-19	2023-04-19
GCF_001516305.2	Pseudomonas aeruginosa	3050	d__Bacteria;p__Pseudomonadota;c__Gammaproteobacteria;o__Pseudomonadales;f__Pseudomonadaceae;g__Pseudomonas;s__Pseudomonas aeruginosa	USA: New York; NY	40.77 N 73.96 W	none	unknown	2017-04-12	2017-04-12
GCF_037117755.1	Pseudomonas aeruginosa	111	d__Bacteria;p__Pseudomonadota;c__Gammaproteobacteria;o__Pseudomonadales;f__Pseudomonadaceae;g__Pseudomonas;s__Pseudomonas aeruginosa	none	none	none	unknown	2024-03-12	2024-03-12
GCF_031733475.1	Pseudomonas aeruginosa	235	d__Bacteria;p__Pseudomonadota;c__Gammaproteobacteria;o__Pseudomonadales;f__Pseudomonadaceae;g__Pseudomonas;s__Pseudomonas aeruginosa	none	none	none	unknown	2023-09-20	2023-09-20
GCF_002812905.2	Pseudomonas aeruginosa	235	d__Bacteria;p__Pseudomonadota;c__Gammaproteobacteria;o__Pseudomonadales;f__Pseudomonadaceae;g__Pseudomonas;s__Pseudomonas aeruginosa	USA: New York	none	sputum	clinical isolates	2020-01-08	2020-01-08
GCF_018027355.1	Pseudomonas aeruginosa	111	d__Bacteria;p__Pseudomonadota;c__Gammaproteobacteria;o__Pseudomonadales;f__Pseudomonadaceae;g__Pseudomonas;s__Pseudomonas aeruginosa	USA: Pittsburgh	none	none	unknown	2021-04-16	2021-04-16
GCF_000510305.1	Pseudomonas aeruginosa SCV20265	299	d__Bacteria;p__Pseudomonadota;c__Gammaproteobacteria;o__Pseudomonadales;f__Pseudomonadaceae;g__Pseudomonas;s__Pseudomonas aeruginosa	none	none	none	unknown	2013-12-18	2013-12-18
GCF_030865125.1	Pseudomonas aeruginosa	654	d__Bacteria;p__Pseudomonadota;c__Gammaproteobacteria;o__Pseudomonadales;f__Pseudomonadaceae;g__Pseudomonas;s__Pseudomonas aeruginosa	Chile: Santiago	33.45 S 70.64 W	Secretion	clinical isolates	2023-08-23	2023-08-23
GCF_004371325.1	Pseudomonas aeruginosa	2617	d__Bacteria;p__Pseudomonadota;c__Gammaproteobacteria;o__Pseudomonadales;f__Pseudomonadaceae;g__Pseudomonas;s__Pseudomonas aeruginosa	Canada: Quebec City	none	sputum	clinical isolates	2019-03-25	2019-03-25
GCF_029870525.1	Pseudomonas aeruginosa	277	d__Bacteria;p__Pseudomonadota;c__Gammaproteobacteria;o__Pseudomonadales;f__Pseudomonadaceae;g__Pseudomonas;s__Pseudomonas aeruginosa	China: Shanghai	none	sputum	clinical isolates	2023-04-25	2023-04-25
GCF_001766035.1	Pseudomonas aeruginosa	4806	d__Bacteria;p__Pseudomonadota;c__Gammaproteobacteria;o__Pseudomonadales;f__Pseudomonadaceae;g__Pseudomonas;s__Pseudomonas aeruginosa	none	none	sputum	clinical isolates	2016-10-13	2016-10-13
GCF_016624455.1	Pseudomonas sp. S33	2357	d__Bacteria;p__Pseudomonadota;c__Gammaproteobacteria;o__Pseudomonadales;f__Pseudomonadaceae;g__Pseudomonas;s__Pseudomonas aeruginosa	Mexico	none	Eggs	animal isolates	2021-01-05	2021-01-05
GCF_029954975.1	Pseudomonas aeruginosa	697	d__Bacteria;p__Pseudomonadota;c__Gammaproteobacteria;o__Pseudomonadales;f__Pseudomonadaceae;g__Pseudomonas;s__Pseudomonas aeruginosa	China: Beijing	none	sputum	clinical isolates	2023-05-08	2023-05-08
GCF_031734455.1	Pseudomonas aeruginosa	244	d__Bacteria;p__Pseudomonadota;c__Gammaproteobacteria;o__Pseudomonadales;f__Pseudomonadaceae;g__Pseudomonas;s__Pseudomonas aeruginosa	none	none	none	unknown	2023-09-20	2023-09-20
GCF_902202765.1	Pseudomonas aeruginosa	446	d__Bacteria;p__Pseudomonadota;c__Gammaproteobacteria;o__Pseudomonadales;f__Pseudomonadaceae;g__Pseudomonas;s__Pseudomonas aeruginosa	none	none	ENVO:00003096	environmental isolates	2019-09-11	2019-09-11
GCF_001837545.1	Pseudomonas aeruginosa	2033	d__Bacteria;p__Pseudomonadota;c__Gammaproteobacteria;o__Pseudomonadales;f__Pseudomonadaceae;g__Pseudomonas;s__Pseudomonas aeruginosa	none	none	sputum	clinical isolates	2016-10-25	2016-10-25
GCF_001063865.1	Pseudomonas aeruginosa	298	d__Bacteria;p__Pseudomonadota;c__Gammaproteobacteria;o__Pseudomonadales;f__Pseudomonadaceae;g__Pseudomonas;s__Pseudomonas aeruginosa	USA: WA	none	none	unknown	2015-07-10	2015-07-10
GCF_022487965.1	Pseudomonas aeruginosa	179	d__Bacteria;p__Pseudomonadota;c__Gammaproteobacteria;o__Pseudomonadales;f__Pseudomonadaceae;g__Pseudomonas;s__Pseudomonas aeruginosa	Germany	none	CF lung	clinical isolates	2022-03-05	2022-03-05
GCF_954725565.1	Pseudomonas aeruginosa	298	d__Bacteria;p__Pseudomonadota;c__Gammaproteobacteria;o__Pseudomonadales;f__Pseudomonadaceae;g__Pseudomonas;s__Pseudomonas aeruginosa	none	none	none	unknown	2023-07-27	2023-07-27
GCF_000611975.2	Pseudomonas aeruginosa PA103	298	d__Bacteria;p__Pseudomonadota;c__Gammaproteobacteria;o__Pseudomonadales;f__Pseudomonadaceae;g__Pseudomonas;s__Pseudomonas aeruginosa	none	none	sputum	clinical isolates	2014-04-01	2014-04-01
GCF_006705085.1	Pseudomonas aeruginosa	446	d__Bacteria;p__Pseudomonadota;c__Gammaproteobacteria;o__Pseudomonadales;f__Pseudomonadaceae;g__Pseudomonas;s__Pseudomonas aeruginosa	Spain	none	blood	clinical isolates	2019-07-07	2019-07-07
GCF_031733835.1	Pseudomonas aeruginosa	357	d__Bacteria;p__Pseudomonadota;c__Gammaproteobacteria;o__Pseudomonadales;f__Pseudomonadaceae;g__Pseudomonas;s__Pseudomonas aeruginosa	none	none	none	unknown	2023-09-20	2023-09-20
GCF_020639915.1	Pseudomonas aeruginosa	308	d__Bacteria;p__Pseudomonadota;c__Gammaproteobacteria;o__Pseudomonadales;f__Pseudomonadaceae;g__Pseudomonas;s__Pseudomonas aeruginosa	none	none	blood	clinical isolates	2021-10-26	2021-10-26
GCF_000790385.1	Pseudomonas aeruginosa	883	d__Bacteria;p__Pseudomonadota;c__Gammaproteobacteria;o__Pseudomonadales;f__Pseudomonadaceae;g__Pseudomonas;s__Pseudomonas aeruginosa	Argentina: Victoria	none	respiratory tract infection	clinical isolates	2014-12-04	2014-12-04
GCF_037002345.1	Pseudomonas aeruginosa	654	d__Bacteria;p__Pseudomonadota;c__Gammaproteobacteria;o__Pseudomonadales;f__Pseudomonadaceae;g__Pseudomonas;s__Pseudomonas aeruginosa	none	none	none	unknown	2024-03-04	2024-03-04
GCA_032582735.1	Pseudomonas aeruginosa	253	d__Bacteria;p__Pseudomonadota;c__Gammaproteobacteria;o__Pseudomonadales;f__Pseudomonadaceae;g__Pseudomonas;s__Pseudomonas aeruginosa	none	none	none	unknown	2023-10-12	2023-10-12
GCF_016622205.1	Pseudomonas aeruginosa	4290	d__Bacteria;p__Pseudomonadota;c__Gammaproteobacteria;o__Pseudomonadales;f__Pseudomonadaceae;g__Pseudomonas;s__Pseudomonas aeruginosa	Greece: Santorini; Kolumbo	none	submarine volcano	environmental isolates	2021-01-12	2021-01-12
GCF_000796615.1	Pseudomonas aeruginosa	782	d__Bacteria;p__Pseudomonadota;c__Gammaproteobacteria;o__Pseudomonadales;f__Pseudomonadaceae;g__Pseudomonas;s__Pseudomonas aeruginosa	USA: New York	none	cystic fibrosis isolate	clinical isolates	2014-12-04	2014-12-04
GCF_032463705.1	Pseudomonas aeruginosa	463	d__Bacteria;p__Pseudomonadota;c__Gammaproteobacteria;o__Pseudomonadales;f__Pseudomonadaceae;g__Pseudomonas;s__Pseudomonas aeruginosa	none	none	none	unknown	2023-10-08	2023-10-08
GCF_900148445.1	Pseudomonas aeruginosa	2192	d__Bacteria;p__Pseudomonadota;c__Gammaproteobacteria;o__Pseudomonadales;f__Pseudomonadaceae;g__Pseudomonas;s__Pseudomonas aeruginosa	none	none	none	unknown	2016-12-10	2016-12-10
GCF_004370605.1	Pseudomonas aeruginosa	390	d__Bacteria;p__Pseudomonadota;c__Gammaproteobacteria;o__Pseudomonadales;f__Pseudomonadaceae;g__Pseudomonas;s__Pseudomonas aeruginosa	Canada: Rouyn-Noranda	none	throat	clinical isolates	2019-03-25	2019-03-25
GCF_033797035.1	Pseudomonas aeruginosa	2235	d__Bacteria;p__Pseudomonadota;c__Gammaproteobacteria;o__Pseudomonadales;f__Pseudomonadaceae;g__Pseudomonas;s__Pseudomonas aeruginosa	none	none	none	unknown	2023-11-17	2023-11-17
GCF_036907035.1	Pseudomonas aeruginosa	505	d__Bacteria;p__Pseudomonadota;c__Gammaproteobacteria;o__Pseudomonadales;f__Pseudomonadaceae;g__Pseudomonas;s__Pseudomonas aeruginosa	none	none	none	unknown	2024-02-28	2024-02-28
GCF_003974885.1	Pseudomonas aeruginosa	181	d__Bacteria;p__Pseudomonadota;c__Gammaproteobacteria;o__Pseudomonadales;f__Pseudomonadaceae;g__Pseudomonas;s__Pseudomonas aeruginosa	Israel	none	throat	clinical isolates	2018-12-27	2018-12-27
GCF_013619765.1	Pseudomonas aeruginosa	146	d__Bacteria;p__Pseudomonadota;c__Gammaproteobacteria;o__Pseudomonadales;f__Pseudomonadaceae;g__Pseudomonas;s__Pseudomonas aeruginosa	United Kingdom	none	none	unknown	2020-07-24	2020-07-24
GCF_037001785.1	Pseudomonas aeruginosa	179	d__Bacteria;p__Pseudomonadota;c__Gammaproteobacteria;o__Pseudomonadales;f__Pseudomonadaceae;g__Pseudomonas;s__Pseudomonas aeruginosa	none	none	none	unknown	2024-03-04	2024-03-04
GCF_040186805.1	Pseudomonas aeruginosa	244	d__Bacteria;p__Pseudomonadota;c__Gammaproteobacteria;o__Pseudomonadales;f__Pseudomonadaceae;g__Pseudomonas;s__Pseudomonas aeruginosa	none	none	none	unknown	2024-06-14	2024-06-14
GCF_013413775.1	Pseudomonas aeruginosa	654	d__Bacteria;p__Pseudomonadota;c__Gammaproteobacteria;o__Pseudomonadales;f__Pseudomonadaceae;g__Pseudomonas;s__Pseudomonas aeruginosa	Bulgaria	42.439828 N 24.766085 E	Tracheobronchial aspirates	clinical isolates	2020-07-13	2020-07-13
GCF_033798085.1	Pseudomonas aeruginosa	1920	d__Bacteria;p__Pseudomonadota;c__Gammaproteobacteria;o__Pseudomonadales;f__Pseudomonadaceae;g__Pseudomonas;s__Pseudomonas aeruginosa	none	none	none	unknown	2023-11-17	2023-11-17
GCF_030712055.1	Pseudomonas aeruginosa	1676	d__Bacteria;p__Pseudomonadota;c__Gammaproteobacteria;o__Pseudomonadales;f__Pseudomonadaceae;g__Pseudomonas;s__Pseudomonas aeruginosa	China: Hangzhou	29.86 N 121.56 E	sputum	clinical isolates	2023-08-11	2023-08-11
GCF_002332135.1	Pseudomonas aeruginosa	1801	d__Bacteria;p__Pseudomonadota;c__Gammaproteobacteria;o__Pseudomonadales;f__Pseudomonadaceae;g__Pseudomonas;s__Pseudomonas aeruginosa	USA: Geneva; Illinois	41.88 N 88.31 W	water statue	environmental isolates	2017-09-21	2017-09-21
GCF_028435805.1	Pseudomonas aeruginosa	111	d__Bacteria;p__Pseudomonadota;c__Gammaproteobacteria;o__Pseudomonadales;f__Pseudomonadaceae;g__Pseudomonas;s__Pseudomonas aeruginosa	Spain: Santander	43.45 N 3.83 W	sputum	clinical isolates	2023-02-02	2023-02-02
GCF_000793415.1	Pseudomonas aeruginosa	319	d__Bacteria;p__Pseudomonadota;c__Gammaproteobacteria;o__Pseudomonadales;f__Pseudomonadaceae;g__Pseudomonas;s__Pseudomonas aeruginosa	Germany: Heidelberg	none	itra-abdominal tract infection	clinical isolates	2014-12-04	2014-12-04
GCF_001010525.1	Pseudomonas aeruginosa	-	d__Bacteria;p__Pseudomonadota;c__Gammaproteobacteria;o__Pseudomonadales;f__Pseudomonadaceae;g__Pseudomonas;s__Pseudomonas aeruginosa	Canada: Toronto	43.653650 N 79.377806 W	sputum	clinical isolates	2015-05-19	2015-05-19
GCF_003835245.1	Pseudomonas aeruginosa	4694	d__Bacteria;p__Pseudomonadota;c__Gammaproteobacteria;o__Pseudomonadales;f__Pseudomonadaceae;g__Pseudomonas;s__Pseudomonas aeruginosa	New Zealand: Dunedin	none	cystic fibrosis patient	clinical isolates	2018-11-26	2018-11-26
GCF_001452405.1	Pseudomonas aeruginosa	532	d__Bacteria;p__Pseudomonadota;c__Gammaproteobacteria;o__Pseudomonadales;f__Pseudomonadaceae;g__Pseudomonas;s__Pseudomonas aeruginosa	USA	none	Hospital	environmental isolates	2015-11-30	2015-11-30
GCF_002312385.1	Pseudomonas aeruginosa	17	d__Bacteria;p__Pseudomonadota;c__Gammaproteobacteria;o__Pseudomonadales;f__Pseudomonadaceae;g__Pseudomonas;s__Pseudomonas aeruginosa	Canada: Montreal	none	infected lung	clinical isolates	2017-09-19	2017-09-19
GCF_902633055.1	Pseudomonas aeruginosa	179	d__Bacteria;p__Pseudomonadota;c__Gammaproteobacteria;o__Pseudomonadales;f__Pseudomonadaceae;g__Pseudomonas;s__Pseudomonas aeruginosa	none	none	throat swab	clinical isolates	2020-02-28	2020-02-28
GCF_022424465.1	Pseudomonas aeruginosa	155	d__Bacteria;p__Pseudomonadota;c__Gammaproteobacteria;o__Pseudomonadales;f__Pseudomonadaceae;g__Pseudomonas;s__Pseudomonas aeruginosa	Russia: Moscow	none	derived from the strain Pseudomonas aeruginosa ATCC 27853	environmental isolates	2022-02-28	2022-02-28
GCF_001879525.1	Pseudomonas aeruginosa	260	d__Bacteria;p__Pseudomonadota;c__Gammaproteobacteria;o__Pseudomonadales;f__Pseudomonadaceae;g__Pseudomonas;s__Pseudomonas aeruginosa	none	none	none	unknown	2016-11-16	2016-11-16
GCF_039413375.1	Pseudomonas aeruginosa	111	d__Bacteria;p__Pseudomonadota;c__Gammaproteobacteria;o__Pseudomonadales;f__Pseudomonadaceae;g__Pseudomonas;s__Pseudomonas aeruginosa	none	none	none	unknown	2024-05-04	2024-05-04
GCF_002192775.1	Pseudomonas aeruginosa	262	d__Bacteria;p__Pseudomonadota;c__Gammaproteobacteria;o__Pseudomonadales;f__Pseudomonadaceae;g__Pseudomonas;s__Pseudomonas aeruginosa	USA	none	Aerobic fed-batch lab bioreactor; inoculated from river sediment microbial communities and fed with benzalkonium chloride plus dextrin/peptone	environmental isolates	2017-06-14	2017-06-14
GCF_020907765.1	Pseudomonas aeruginosa	235	d__Bacteria;p__Pseudomonadota;c__Gammaproteobacteria;o__Pseudomonadales;f__Pseudomonadaceae;g__Pseudomonas;s__Pseudomonas aeruginosa	Brazil	21.1 S 47.45 W	soil	environmental isolates	2021-11-21	2021-11-21
GCF_003631365.1	Pseudomonas aeruginosa	2462	d__Bacteria;p__Pseudomonadota;c__Gammaproteobacteria;o__Pseudomonadales;f__Pseudomonadaceae;g__Pseudomonas;s__Pseudomonas aeruginosa	Estonia	58.3632291 N 26.6818143 E	ear secretion	clinical isolates	2018-10-11	2018-10-11
GCF_003838405.1	Pseudomonas aeruginosa	1527	d__Bacteria;p__Pseudomonadota;c__Gammaproteobacteria;o__Pseudomonadales;f__Pseudomonadaceae;g__Pseudomonas;s__Pseudomonas aeruginosa	USA: Seattle	none	sputum of cystic fibrosis patient	clinical isolates	2018-11-26	2018-11-26
GCF_021060575.1	Pseudomonas aeruginosa	2124	d__Bacteria;p__Pseudomonadota;c__Gammaproteobacteria;o__Pseudomonadales;f__Pseudomonadaceae;g__Pseudomonas;s__Pseudomonas aeruginosa	Spain	none	Medical	clinical isolates	2021-12-06	2021-12-06
GCF_037001805.1	Pseudomonas aeruginosa	111	d__Bacteria;p__Pseudomonadota;c__Gammaproteobacteria;o__Pseudomonadales;f__Pseudomonadaceae;g__Pseudomonas;s__Pseudomonas aeruginosa	none	none	none	unknown	2024-03-04	2024-03-04
GCF_003954925.1	Pseudomonas aeruginosa	377	d__Bacteria;p__Pseudomonadota;c__Gammaproteobacteria;o__Pseudomonadales;f__Pseudomonadaceae;g__Pseudomonas;s__Pseudomonas aeruginosa	none	none	none	unknown	2018-12-18	2018-12-18
GCF_003973925.1	Pseudomonas aeruginosa	395	d__Bacteria;p__Pseudomonadota;c__Gammaproteobacteria;o__Pseudomonadales;f__Pseudomonadaceae;g__Pseudomonas;s__Pseudomonas aeruginosa	Germany: Hannover	none	throat	clinical isolates	2018-12-27	2018-12-27
GCF_025780585.1	Pseudomonas aeruginosa	773	d__Bacteria;p__Pseudomonadota;c__Gammaproteobacteria;o__Pseudomonadales;f__Pseudomonadaceae;g__Pseudomonas;s__Pseudomonas aeruginosa	China: Ningbo	29.30 N 120.55 E	sputum	clinical isolates	2022-10-20	2022-10-20
GCF_024179225.1	Pseudomonas aeruginosa	3580	d__Bacteria;p__Pseudomonadota;c__Gammaproteobacteria;o__Pseudomonadales;f__Pseudomonadaceae;g__Pseudomonas;s__Pseudomonas aeruginosa	China:Shanghai	none	bile	clinical isolates	2022-07-06	2022-07-06
GCF_015317915.1	Pseudomonas aeruginosa	244	d__Bacteria;p__Pseudomonadota;c__Gammaproteobacteria;o__Pseudomonadales;f__Pseudomonadaceae;g__Pseudomonas;s__Pseudomonas aeruginosa	Portugal: Porto	none	Low respiratory tract infection	clinical isolates	2020-11-09	2020-11-09
GCF_028404065.1	Pseudomonas aeruginosa	111	d__Bacteria;p__Pseudomonadota;c__Gammaproteobacteria;o__Pseudomonadales;f__Pseudomonadaceae;g__Pseudomonas;s__Pseudomonas aeruginosa	France	none	Catheter	clinical isolates	2023-02-02	2023-02-02
GCF_009867055.1	Pseudomonas aeruginosa	231	d__Bacteria;p__Pseudomonadota;c__Gammaproteobacteria;o__Pseudomonadales;f__Pseudomonadaceae;g__Pseudomonas;s__Pseudomonas aeruginosa	China	none	none	unknown	2020-01-14	2020-01-14
GCF_001451205.1	Pseudomonas aeruginosa	155	d__Bacteria;p__Pseudomonadota;c__Gammaproteobacteria;o__Pseudomonadales;f__Pseudomonadaceae;g__Pseudomonas;s__Pseudomonas aeruginosa	France	none	Hospital	environmental isolates	2015-11-30	2015-11-30
GCF_030541895.1	Pseudomonas aeruginosa	309	d__Bacteria;p__Pseudomonadota;c__Gammaproteobacteria;o__Pseudomonadales;f__Pseudomonadaceae;g__Pseudomonas;s__Pseudomonas aeruginosa	Russia: Moscow	55.74 N 37.62 E	blood	clinical isolates	2023-07-25	2023-07-25
GCF_000481845.1	Pseudomonas aeruginosa UDL	2621	d__Bacteria;p__Pseudomonadota;c__Gammaproteobacteria;o__Pseudomonadales;f__Pseudomonadaceae;g__Pseudomonas;s__Pseudomonas aeruginosa	USA	none	UTI	clinical isolates	2013-10-24	2013-10-24
GCF_030053515.1	Pseudomonas aeruginosa	620	d__Bacteria;p__Pseudomonadota;c__Gammaproteobacteria;o__Pseudomonadales;f__Pseudomonadaceae;g__Pseudomonas;s__Pseudomonas aeruginosa	China: Heilongjiang	none	phlegm	clinical isolates	2023-05-20	2023-05-20
GCF_004370505.1	Pseudomonas aeruginosa	663	d__Bacteria;p__Pseudomonadota;c__Gammaproteobacteria;o__Pseudomonadales;f__Pseudomonadaceae;g__Pseudomonas;s__Pseudomonas aeruginosa	Canada: Rouyn-Noranda	none	sputum	clinical isolates	2019-03-25	2019-03-25
GCF_001373975.1	Pseudomonas aeruginosa	253	d__Bacteria;p__Pseudomonadota;c__Gammaproteobacteria;o__Pseudomonadales;f__Pseudomonadaceae;g__Pseudomonas;s__Pseudomonas aeruginosa	none	none	none	unknown	2015-04-20	2015-04-20
GCF_037002305.1	Pseudomonas aeruginosa	1284	d__Bacteria;p__Pseudomonadota;c__Gammaproteobacteria;o__Pseudomonadales;f__Pseudomonadaceae;g__Pseudomonas;s__Pseudomonas aeruginosa	none	none	none	unknown	2024-03-04	2024-03-04
GCF_000792545.1	Pseudomonas aeruginosa	2410	d__Bacteria;p__Pseudomonadota;c__Gammaproteobacteria;o__Pseudomonadales;f__Pseudomonadaceae;g__Pseudomonas;s__Pseudomonas aeruginosa	Germany: Heidelberg	none	itra-abdominal tract infection	clinical isolates	2014-12-04	2014-12-04
GCF_001023615.1	Pseudomonas aeruginosa	274	d__Bacteria;p__Pseudomonadota;c__Gammaproteobacteria;o__Pseudomonadales;f__Pseudomonadaceae;g__Pseudomonas;s__Pseudomonas aeruginosa	Canada: Toronto	43.653650 N 79.377806 W	sputum	clinical isolates	2015-06-10	2015-06-10
GCF_017741915.1	Pseudomonas aeruginosa	1858	d__Bacteria;p__Pseudomonadota;c__Gammaproteobacteria;o__Pseudomonadales;f__Pseudomonadaceae;g__Pseudomonas;s__Pseudomonas aeruginosa	Canada: Toronto	none	sputum	clinical isolates	2021-04-03	2021-04-03
GCF_004372675.1	Pseudomonas aeruginosa	-	d__Bacteria;p__Pseudomonadota;c__Gammaproteobacteria;o__Pseudomonadales;f__Pseudomonadaceae;g__Pseudomonas;s__Pseudomonas aeruginosa	Canada: Montreal	none	Hospital sink	environmental isolates	2019-03-25	2019-03-25
GCF_019857365.1	Pseudomonas aeruginosa	485	d__Bacteria;p__Pseudomonadota;c__Gammaproteobacteria;o__Pseudomonadales;f__Pseudomonadaceae;g__Pseudomonas;s__Pseudomonas aeruginosa	China:Wuhan	30.52 N 114.31 E	none	unknown	2021-09-02	2021-09-02
GCF_020036175.1	Pseudomonas aeruginosa	1076	d__Bacteria;p__Pseudomonadota;c__Gammaproteobacteria;o__Pseudomonadales;f__Pseudomonadaceae;g__Pseudomonas;s__Pseudomonas aeruginosa	China: Zhejiang	none	Ward	environmental isolates	2021-09-19	2021-09-19
GCF_002332095.1	Pseudomonas aeruginosa	1527	d__Bacteria;p__Pseudomonadota;c__Gammaproteobacteria;o__Pseudomonadales;f__Pseudomonadaceae;g__Pseudomonas;s__Pseudomonas aeruginosa	USA: St. Charles; Illinois	41.92 N 88.31 W	soil	environmental isolates	2017-09-21	2017-09-21
GCF_019430505.1	Pseudomonas aeruginosa	654	d__Bacteria;p__Pseudomonadota;c__Gammaproteobacteria;o__Pseudomonadales;f__Pseudomonadaceae;g__Pseudomonas;s__Pseudomonas aeruginosa	Russia: Moscow	55.79 N 37.82 E	catheter	clinical isolates	2021-07-31	2021-07-31
GCF_037890895.1	Pseudomonas aeruginosa	428	d__Bacteria;p__Pseudomonadota;c__Gammaproteobacteria;o__Pseudomonadales;f__Pseudomonadaceae;g__Pseudomonas;s__Pseudomonas aeruginosa	none	none	none	unknown	2024-03-31	2024-03-31
GCF_003975615.1	Pseudomonas aeruginosa	926	d__Bacteria;p__Pseudomonadota;c__Gammaproteobacteria;o__Pseudomonadales;f__Pseudomonadaceae;g__Pseudomonas;s__Pseudomonas aeruginosa	Australia: Brisbane	none	River	environmental isolates	2018-12-27	2018-12-27
GCF_008244625.1	Pseudomonas aeruginosa	235	d__Bacteria;p__Pseudomonadota;c__Gammaproteobacteria;o__Pseudomonadales;f__Pseudomonadaceae;g__Pseudomonas;s__Pseudomonas aeruginosa	Sweden: Gothenburg	57.683147 N 11.961475 E	Abscess sample	clinical isolates	2019-09-02	2019-09-02
GCF_001451975.1	Pseudomonas aeruginosa	179	d__Bacteria;p__Pseudomonadota;c__Gammaproteobacteria;o__Pseudomonadales;f__Pseudomonadaceae;g__Pseudomonas;s__Pseudomonas aeruginosa	USA	none	Hospital	environmental isolates	2015-11-30	2015-11-30
GCF_026623065.1	Pseudomonas aeruginosa	871	d__Bacteria;p__Pseudomonadota;c__Gammaproteobacteria;o__Pseudomonadales;f__Pseudomonadaceae;g__Pseudomonas;s__Pseudomonas aeruginosa	China: Wenzhou	27.92 N 120.71 E	sputum	clinical isolates	2022-12-03	2022-12-03
GCF_003630125.1	Pseudomonas aeruginosa	2465	d__Bacteria;p__Pseudomonadota;c__Gammaproteobacteria;o__Pseudomonadales;f__Pseudomonadaceae;g__Pseudomonas;s__Pseudomonas aeruginosa	Estonia	58.3632291 N 26.6818143 E	tracheal aspirate	clinical isolates	2018-10-11	2018-10-11
GCA_002379565.1	Pseudomonas aeruginosa	4530	d__Bacteria;p__Pseudomonadota;c__Gammaproteobacteria;o__Pseudomonadales;f__Pseudomonadaceae;g__Pseudomonas;s__Pseudomonas aeruginosa	Spain: Alfacada pond; Ebro delta; Tarragona	none	epidermal mucus of Anguilla anguilla fishes in Ebro delta	animal isolates	2017-09-27	2017-09-27
GCF_022870565.1	Pseudomonas aeruginosa	1919	d__Bacteria;p__Pseudomonadota;c__Gammaproteobacteria;o__Pseudomonadales;f__Pseudomonadaceae;g__Pseudomonas;s__Pseudomonas aeruginosa	France	none	Cystic fibrosis sputum	clinical isolates	2022-04-11	2022-04-11
GCF_009650455.1	Pseudomonas aeruginosa	253	d__Bacteria;p__Pseudomonadota;c__Gammaproteobacteria;o__Pseudomonadales;f__Pseudomonadaceae;g__Pseudomonas;s__Pseudomonas aeruginosa	France: Lyon	45.75 N 4.85 E	sputum	clinical isolates	2019-11-12	2019-11-12
GCF_000791265.1	Pseudomonas aeruginosa	1800	d__Bacteria;p__Pseudomonadota;c__Gammaproteobacteria;o__Pseudomonadales;f__Pseudomonadaceae;g__Pseudomonas;s__Pseudomonas aeruginosa	Brazil: Sao Paulo	none	itra-abdominal tract infection	clinical isolates	2014-12-04	2014-12-04
GCF_040186885.1	Pseudomonas aeruginosa	5183	d__Bacteria;p__Pseudomonadota;c__Gammaproteobacteria;o__Pseudomonadales;f__Pseudomonadaceae;g__Pseudomonas;s__Pseudomonas aeruginosa	none	none	none	unknown	2024-06-14	2024-06-14
GCF_013625485.1	Pseudomonas aeruginosa	146	d__Bacteria;p__Pseudomonadota;c__Gammaproteobacteria;o__Pseudomonadales;f__Pseudomonadaceae;g__Pseudomonas;s__Pseudomonas aeruginosa	United Kingdom	none	none	unknown	2020-07-24	2020-07-24
GCA_024649105.1	Pseudomonas aeruginosa	253	d__Bacteria;p__Pseudomonadota;c__Gammaproteobacteria;o__Pseudomonadales;f__Pseudomonadaceae;g__Pseudomonas;s__Pseudomonas aeruginosa	USA	none	blood	clinical isolates	2022-08-13	2022-08-13
GCF_040797385.1	Pseudomonas aeruginosa	235	d__Bacteria;p__Pseudomonadota;c__Gammaproteobacteria;o__Pseudomonadales;f__Pseudomonadaceae;g__Pseudomonas;s__Pseudomonas aeruginosa	none	none	none	unknown	2024-07-21	2024-07-21
GCF_025697435.1	Pseudomonas aeruginosa	274	d__Bacteria;p__Pseudomonadota;c__Gammaproteobacteria;o__Pseudomonadales;f__Pseudomonadaceae;g__Pseudomonas;s__Pseudomonas aeruginosa	Saudi Arabia: Riyadh	none	none	unknown	2022-10-13	2022-10-13
GCF_900707515.1	Pseudomonas aeruginosa	982	d__Bacteria;p__Pseudomonadota;c__Gammaproteobacteria;o__Pseudomonadales;f__Pseudomonadaceae;g__Pseudomonas;s__Pseudomonas aeruginosa	none	none	none	unknown	2019-03-20	2019-03-20
GCF_038431925.1	Pseudomonas aeruginosa	357	d__Bacteria;p__Pseudomonadota;c__Gammaproteobacteria;o__Pseudomonadales;f__Pseudomonadaceae;g__Pseudomonas;s__Pseudomonas aeruginosa	none	none	none	unknown	2024-04-25	2024-04-25
GCF_003839755.1	Pseudomonas aeruginosa	224	d__Bacteria;p__Pseudomonadota;c__Gammaproteobacteria;o__Pseudomonadales;f__Pseudomonadaceae;g__Pseudomonas;s__Pseudomonas aeruginosa	Australia: Brisbane	none	necrotising fasciitis wound	clinical isolates	2018-11-26	2018-11-26
GCF_001453365.1	Pseudomonas aeruginosa	235	d__Bacteria;p__Pseudomonadota;c__Gammaproteobacteria;o__Pseudomonadales;f__Pseudomonadaceae;g__Pseudomonas;s__Pseudomonas aeruginosa	USA	none	Hospital	environmental isolates	2015-11-30	2015-11-30
GCF_030283545.1	Pseudomonas aeruginosa	644	d__Bacteria;p__Pseudomonadota;c__Gammaproteobacteria;o__Pseudomonadales;f__Pseudomonadaceae;g__Pseudomonas;s__Pseudomonas aeruginosa	Australia: Melbourne	37.85 S 144.98 E	feces	clinical isolates	2023-06-16	2023-06-16
GCF_018447515.1	Pseudomonas aeruginosa	273	d__Bacteria;p__Pseudomonadota;c__Gammaproteobacteria;o__Pseudomonadales;f__Pseudomonadaceae;g__Pseudomonas;s__Pseudomonas aeruginosa	Germany	none	Tracheal secretions	clinical isolates	2021-05-21	2021-05-21
GCF_003968385.1	Pseudomonas aeruginosa	2865	d__Bacteria;p__Pseudomonadota;c__Gammaproteobacteria;o__Pseudomonadales;f__Pseudomonadaceae;g__Pseudomonas;s__Pseudomonas aeruginosa	USA	none	respiratory	clinical isolates	2018-12-24	2018-12-24
GCF_034047025.1	Pseudomonas aeruginosa	773	d__Bacteria;p__Pseudomonadota;c__Gammaproteobacteria;o__Pseudomonadales;f__Pseudomonadaceae;g__Pseudomonas;s__Pseudomonas aeruginosa	none	none	none	unknown	2023-12-04	2023-12-04
GCF_001452805.1	Pseudomonas aeruginosa	235	d__Bacteria;p__Pseudomonadota;c__Gammaproteobacteria;o__Pseudomonadales;f__Pseudomonadaceae;g__Pseudomonas;s__Pseudomonas aeruginosa	Germany	none	Burn	clinical isolates	2015-11-30	2015-11-30
GCA_901482355.1	Pseudomonas aeruginosa	-	d__Bacteria;p__Pseudomonadota;c__Gammaproteobacteria;o__Pseudomonadales;f__Pseudomonadaceae;g__Pseudomonas;s__Pseudomonas aeruginosa	none	none	Blood	clinical isolates	2019-06-02	2019-06-02
GCF_040560445.1	Pseudomonas aeruginosa	463	d__Bacteria;p__Pseudomonadota;c__Gammaproteobacteria;o__Pseudomonadales;f__Pseudomonadaceae;g__Pseudomonas;s__Pseudomonas aeruginosa	none	none	none	unknown	2024-07-10	2024-07-10
GCF_022555905.1	Pseudomonas aeruginosa	1094	d__Bacteria;p__Pseudomonadota;c__Gammaproteobacteria;o__Pseudomonadales;f__Pseudomonadaceae;g__Pseudomonas;s__Pseudomonas aeruginosa	Russia: Moscow	none	none	unknown	2022-03-12	2022-03-12
GCF_040714845.1	Pseudomonas aeruginosa	155	d__Bacteria;p__Pseudomonadota;c__Gammaproteobacteria;o__Pseudomonadales;f__Pseudomonadaceae;g__Pseudomonas;s__Pseudomonas aeruginosa	none	none	none	unknown	2024-07-15	2024-07-15
GCF_900146395.1	Pseudomonas aeruginosa	560	d__Bacteria;p__Pseudomonadota;c__Gammaproteobacteria;o__Pseudomonadales;f__Pseudomonadaceae;g__Pseudomonas;s__Pseudomonas aeruginosa	none	none	none	unknown	2016-12-10	2016-12-10
GCF_000789625.1	Pseudomonas aeruginosa	235	d__Bacteria;p__Pseudomonadota;c__Gammaproteobacteria;o__Pseudomonadales;f__Pseudomonadaceae;g__Pseudomonas;s__Pseudomonas aeruginosa	USA: Roseburg	none	urinary tract infection	clinical isolates	2014-12-04	2014-12-04
GCF_900146465.1	Pseudomonas aeruginosa	560	d__Bacteria;p__Pseudomonadota;c__Gammaproteobacteria;o__Pseudomonadales;f__Pseudomonadaceae;g__Pseudomonas;s__Pseudomonas aeruginosa	none	none	none	unknown	2016-12-10	2016-12-10
GCF_020639475.1	Pseudomonas aeruginosa	108	d__Bacteria;p__Pseudomonadota;c__Gammaproteobacteria;o__Pseudomonadales;f__Pseudomonadaceae;g__Pseudomonas;s__Pseudomonas aeruginosa	none	none	blood	clinical isolates	2021-10-26	2021-10-26
GCF_031733795.1	Pseudomonas aeruginosa	244	d__Bacteria;p__Pseudomonadota;c__Gammaproteobacteria;o__Pseudomonadales;f__Pseudomonadaceae;g__Pseudomonas;s__Pseudomonas aeruginosa	none	none	none	unknown	2023-09-20	2023-09-20
GCF_001454065.1	Pseudomonas aeruginosa	319	d__Bacteria;p__Pseudomonadota;c__Gammaproteobacteria;o__Pseudomonadales;f__Pseudomonadaceae;g__Pseudomonas;s__Pseudomonas aeruginosa	Turkey	none	Burn	clinical isolates	2015-11-30	2015-11-30
GCF_001181905.1	Pseudomonas aeruginosa	111	d__Bacteria;p__Pseudomonadota;c__Gammaproteobacteria;o__Pseudomonadales;f__Pseudomonadaceae;g__Pseudomonas;s__Pseudomonas aeruginosa	none	none	none	unknown	2015-07-07	2015-07-07
GCF_001482865.1	Pseudomonas aeruginosa	2012	d__Bacteria;p__Pseudomonadota;c__Gammaproteobacteria;o__Pseudomonadales;f__Pseudomonadaceae;g__Pseudomonas;s__Pseudomonas aeruginosa	India: Madurai; Aravind Eye Hospital	none	eye	clinical isolates	2015-12-28	2015-12-28
GCF_025490475.1	Pseudomonas aeruginosa PA14	253	d__Bacteria;p__Pseudomonadota;c__Gammaproteobacteria;o__Pseudomonadales;f__Pseudomonadaceae;g__Pseudomonas;s__Pseudomonas aeruginosa	none	none	clinical	clinical isolates	2022-09-29	2022-09-29
GCA_037996865.1	Pseudomonas aeruginosa	-	d__Bacteria;p__Pseudomonadota;c__Gammaproteobacteria;o__Pseudomonadales;f__Pseudomonadaceae;g__Pseudomonas;s__Pseudomonas aeruginosa	none	none	none	unknown	2024-04-06	2024-04-06
GCF_003840885.1	Pseudomonas aeruginosa	-	d__Bacteria;p__Pseudomonadota;c__Gammaproteobacteria;o__Pseudomonadales;f__Pseudomonadaceae;g__Pseudomonas;s__Pseudomonas aeruginosa	Australia: Brisbane	none	River	environmental isolates	2018-11-26	2018-11-26
GCF_014672935.1	Pseudomonas aeruginosa	262	d__Bacteria;p__Pseudomonadota;c__Gammaproteobacteria;o__Pseudomonadales;f__Pseudomonadaceae;g__Pseudomonas;s__Pseudomonas aeruginosa	Australia	none	cornea	clinical isolates	2020-09-21	2020-09-21
GCF_004371945.1	Pseudomonas aeruginosa	386	d__Bacteria;p__Pseudomonadota;c__Gammaproteobacteria;o__Pseudomonadales;f__Pseudomonadaceae;g__Pseudomonas;s__Pseudomonas aeruginosa	Canada: Quebec City	none	sputum	clinical isolates	2019-03-25	2019-03-25
GCF_000795115.1	Pseudomonas aeruginosa	395	d__Bacteria;p__Pseudomonadota;c__Gammaproteobacteria;o__Pseudomonadales;f__Pseudomonadaceae;g__Pseudomonas;s__Pseudomonas aeruginosa	France: Besancon	none	respiratory tract infection	clinical isolates	2014-12-04	2014-12-04
GCF_036347415.1	Pseudomonas aeruginosa	27	d__Bacteria;p__Pseudomonadota;c__Gammaproteobacteria;o__Pseudomonadales;f__Pseudomonadaceae;g__Pseudomonas;s__Pseudomonas aeruginosa	none	none	none	unknown	2024-02-02	2024-02-02
GCF_004378735.1	Pseudomonas aeruginosa	17	d__Bacteria;p__Pseudomonadota;c__Gammaproteobacteria;o__Pseudomonadales;f__Pseudomonadaceae;g__Pseudomonas;s__Pseudomonas aeruginosa	Canada: Sherbrooke	none	adult male cystic fibrosis patient	clinical isolates	2019-03-26	2019-03-26
GCF_032469315.1	Pseudomonas aeruginosa	2107	d__Bacteria;p__Pseudomonadota;c__Gammaproteobacteria;o__Pseudomonadales;f__Pseudomonadaceae;g__Pseudomonas;s__Pseudomonas aeruginosa	none	none	none	unknown	2023-10-10	2023-10-10
GCF_025780695.1	Pseudomonas aeruginosa	277	d__Bacteria;p__Pseudomonadota;c__Gammaproteobacteria;o__Pseudomonadales;f__Pseudomonadaceae;g__Pseudomonas;s__Pseudomonas aeruginosa	China: Ningbo	29.30 N 120.55 E	sputum	clinical isolates	2022-10-20	2022-10-20
[truncated: 8,786 more rows]

## Sheet: S2_data4figS1A
Resistance gene	Number of Genes
blaPAO	10400
fosA	10349
aph(3')-IIb	10338
catB7	10274
[truncated: 316 more rows]

## Sheet: S3_data4figS1B
Resistance gene	Number of genomes	Percentage of the genome
[truncated: 320 more rows]

[truncated: 7 more sheets: S4_data4fig1, S5_data4fig2, S6_data4fig3, S7_data4fig4A, S8_network4fig4B, S9_network4fig5, S10_data4fig6A]
